# Supplementary material for: Humans can efficiently look for but not select multiple visual objects
Source: eLife. 2019 Aug 27;8:e49130. doi: 10.7554/eLife.49130 (PMC6733593; doi:10.7554/eLife.49130)
Supplement: Figure 1—source data 1. [file elife-49130-fig1-data1.csv]

subj	1VWM1T	2VWM1T	2VWM2T
02FK_mts	0.951171875	0.91015625	0.904296875
03SJ_mts	0.97265625	0.96875	0.890625
04AK_mts	0.986328125	0.958984375	0.9453125
06ED_mts	0.9375	0.951171875	0.888671875
07LL_mts	0.921875	0.953125	0.923828125
09KJ_mts	0.955078125	0.955078125	0.95703125
11FM_mts	0.96875	0.9453125	0.892578125
13JH_mts	0.953125	0.96484375	0.962890625
15IL_mts	0.974609375	0.96875	0.92578125
16ATV_mt	0.95703125	0.90234375	0.884765625
17JM_mts	0.962890625	0.947265625	0.921875
18CJ_mts	0.982421875	0.994140625	0.86328125
20SK_mts	0.96484375	0.91796875	0.859375
21AN_mts	0.9765625	0.966796875	0.91796875
22TR_mts	0.9609375	0.958984375	0.916015625
23LA_mts	0.974609375	0.970703125	0.953125
24KG_mts	0.970703125	0.970703125	0.95703125
25SE_mts	0.984375	0.966796875	0.888671875
26GH_mts	0.962890625	0.9296875	0.927734375
27LS_mts	0.9765625	0.96875	0.939453125
28ST_mts	0.939453125	0.947265625	0.91015625
29SN_mts	0.9609375	0.94921875	0.869140625
30JP_mts	0.982421875	0.962890625	0.953125
31AS_mts	0.990234375	0.9609375	0.875
