# Supplementary material for: Humans can efficiently look for but not select multiple visual objects
Source: eLife. 2019 Aug 27;8:e49130. doi: 10.7554/eLife.49130 (PMC6733593; doi:10.7554/eLife.49130)
Supplement: Figure 1—source data 2. [file elife-49130-fig1-data2.csv]

subj	1VWM1T	2VWM1T	2VWM2T
02FK_mts	723.861993230025	816.085243336641	919.241096463836
03SJ_mts	801.73453197219	816.281283231727	1236.62799990947
04AK_mts	671.13295966879	613.675222142852	808.563284392079
06ED_mts	574.460337358419	597.521836182809	731.142891624258
07LL_mts	573.788396004437	639.698683008589	745.971668172542
09KJ_mts	647.222687158312	662.712924107921	760.319323464371
11FM_mts	676.338340336705	720.669029746561	809.537391104602
13JH_mts	559.179047360019	613.982025247655	666.637644239518
15IL_mts	599.8638372572	639.828580694687	1010.66200682637
16ATV_mt	766.902179709209	785.0332509226	1032.6887134408
17JM_mts	689.553680166867	759.388489725583	980.5308423245
18CJ_mts	722.393827249514	712.14878937032	1050.74738320057
20SK_mts	684.796668820915	818.779717016673	1087.80516122406
21AN_mts	589.040168415292	591.809251332222	881.649830975137
22TR_mts	725.981641861112	806.768753250909	1036.97129151906
23LA_mts	670.866898434454	731.625527702495	839.923147508845
24KG_mts	716.045506746772	742.557880826359	871.7878834312
25SE_mts	604.521452085695	640.186612979826	866.001165002095
26GH_mts	787.2265851794	931.460382209181	991.589535404533
27LS_mts	590.151881963449	664.491788781514	730.218241938163
28ST_mts	595.032542763095	716.199813962086	847.791575622544
29SN_mts	740.427602019858	736.836746991896	992.605569552653
30JP_mts	708.151457270634	748.575615572898	990.48895929715
31AS_mts	683.574738002954	808.749691602315	980.649006820063
