# Supplementary material for: Humans can efficiently look for but not select multiple visual objects
Source: eLife. 2019 Aug 27;8:e49130. doi: 10.7554/eLife.49130 (PMC6733593; doi:10.7554/eLife.49130)
Supplement: Figure 2—source data 1. [file elife-49130-fig2-data1.csv]

1TMP-1TGT_Horiz	1TMP-1TGT_Vert	2TMP-1TGT_Horiz	2TMP-1TGT_Vert	2TMP-2TGT_Horiz	2TMP-2TGT_Vert
0.492077796809351	0.505779815284294	0.500409730954692	0.50702457471389	0.509694861426486	0.479538119450795
0.493782450063148	0.509367535511159	0.494071360840951	0.502379490002083	0.511364799578578	0.485722938414283
0.496193548551266	0.500984367473418	0.500913220662293	0.506444002046985	0.506622245233289	0.485153829554217
0.492339902675012	0.489450519116476	0.501718997600528	0.508224120545735	0.508422242891838	0.47769226453686
0.489899403631056	0.49409245893828	0.500229422386501	0.513419966247598	0.50622785282999	0.482124486052201
0.487504672699255	0.507392046650214	0.490339001288911	0.512246948188216	0.505257285218189	0.492713896761324
0.486644813897931	0.502443269715168	0.49460915414873	0.510511173525023	0.501992473495303	0.500936620313108
0.488217112582663	0.50382578037011	0.494698792769993	0.518044706588188	0.505592707371376	0.497386146209007
0.490793076232451	0.507367950627953	0.491729709183505	0.518586682999502	0.5125861201418	0.491666633318081
0.493797672649058	0.511730282884817	0.498102643767831	0.51983191653222	0.507073111764028	0.490754892519514
0.490167938270665	0.50404184547536	0.498799084938309	0.524577348944517	0.497395468987832	0.486371587713049
0.481176076237846	0.501258029191978	0.502691703920436	0.523007293712589	0.496377039344651	0.49179650836619
0.479224912599676	0.50261929649116	0.49839851073216	0.513093292390976	0.496614577683053	0.498449260641788
0.473182257707629	0.503778812797752	0.49481871392657	0.505892669128682	0.49584295042563	0.499172106374115
0.475815275903541	0.504821137572795	0.496054654113248	0.507815688184454	0.496967899426695	0.50158152844822
0.480540986765438	0.508626545325291	0.500162233193148	0.506603573216381	0.500678807352193	0.499374462426219
0.485025616672831	0.511254381528352	0.500675568492488	0.515100092823755	0.507421538754072	0.503585999859144
0.488251599171265	0.512875654087045	0.501223960530503	0.516161207242883	0.506333655269194	0.504072188474538
0.487149317200552	0.515472131014153	0.501437581928862	0.507461101306627	0.503053868263521	0.497800096088392
0.491796014792937	0.50914395382372	0.496020012118359	0.500281309052754	0.496206311465511	0.509566313418924
0.489756434312858	0.509779833101803	0.499295692488657	0.497026929251479	0.497952262383246	0.512075849178629
0.485613313599484	0.505767294526665	0.507433982786906	0.5006481959749	0.499502314581646	0.511189440990724
0.494580956491922	0.495606253921181	0.502824408677392	0.505283542628516	0.503955179018028	0.506101523333035
0.498775342450788	0.494551138770303	0.504724110249698	0.506561974503558	0.500156004592366	0.499680722602147
0.493554084085808	0.503219658912683	0.507520951653449	0.515939322332117	0.510947550016589	0.503198569523527
0.49562519617144	0.503933462006714	0.503892763453665	0.51534008846355	0.513625707499738	0.504768225902301
0.493197541957347	0.492446854733925	0.507246072437459	0.517058460034372	0.515386847255929	0.501624792457923
0.495570069084313	0.501178581628984	0.502071703706647	0.51740134828929	0.509213797848876	0.50439534210053
0.497551396135459	0.501190867008477	0.497977959776965	0.522772430547584	0.508008456577777	0.506121431148217
0.492430175613908	0.496820145755298	0.49902776027196	0.523949208121833	0.50792217744185	0.504641530612028
0.493724601163719	0.504584934517818	0.503314436390746	0.516617490867748	0.50465447139791	0.501682684968501
0.496140488351406	0.500593381223037	0.507362145819394	0.518451613010365	0.503576196383499	0.501651878645678
0.491133011655502	0.493738368017744	0.509413048807896	0.515426240320397	0.507837474278751	0.497708142449282
0.486617742668445	0.500057987990457	0.50046984774149	0.506224126125523	0.515712039207135	0.48965692585925
0.489130858347951	0.498062729563302	0.497922251523262	0.511274924712721	0.510874914616775	0.49356755865512
0.494692121469446	0.49466796118765	0.501465939922813	0.521455133856452	0.498420090297559	0.500079323645781
0.50015543274504	0.501121539310361	0.501881896464401	0.516297165348242	0.500528121197719	0.502890329417656
0.505266002596298	0.505017127449833	0.497597721204453	0.51300946079588	0.499919584396801	0.507360907381076
0.50580338570281	0.505141934742767	0.496837206753538	0.51059702440546	0.501597879487603	0.511805843014943
0.511472036418355	0.512933968878315	0.496400013764499	0.50942224114036	0.503568487719608	0.510671014291978
0.505885680710195	0.51504460763382	0.501686662612838	0.500874344773493	0.49877827007882	0.511614636110859
0.496284317702937	0.503986491282696	0.503638582051658	0.495078518906447	0.498424471905893	0.509775519883305
0.496629005883958	0.492328741300845	0.489905964117632	0.503445834475861	0.499659741103487	0.495810566812303
0.49380440483163	0.490466021509326	0.48977780965717	0.502793404571281	0.501377684192428	0.492548399334035
0.487837762177468	0.502169284854339	0.497104505158463	0.505187554535783	0.500402860921496	0.498095260490305
0.486876093469784	0.497601080527947	0.501726752739083	0.509466998278768	0.499763950646132	0.498088503703504
0.487392814632378	0.495871495392526	0.504212090032758	0.509506005645151	0.499610993339089	0.49792146771345
0.486771368911205	0.495892997590145	0.500746600744233	0.503845594983399	0.508612872333979	0.504328126350211
0.479097548185044	0.4975253985297	0.496089203203648	0.499397876864181	0.50575056352603	0.498183543670185
0.481443767542607	0.499458328376929	0.494666925539183	0.494965428830604	0.507594997746829	0.497065940945044
0.484713127924381	0.489476353186423	0.489922114230846	0.498281927678511	0.507783800689633	0.495377295705804
0.486844503761881	0.488893389749076	0.493473701504695	0.493718927822522	0.512464676754923	0.492801064721113
0.476715332962492	0.489638023025393	0.49057761273767	0.496770026655443	0.513308178983064	0.497548092939158
0.485896295377573	0.494972667854119	0.492976356809197	0.492944512929697	0.506188946726724	0.498414445536977
0.496047700890346	0.489329314220373	0.488779065778789	0.498450853561393	0.506254021709311	0.496235540362265
0.496196966917295	0.48903283631527	0.488775612114982	0.4942442439175	0.502101319765675	0.492958376214734
0.493026220873917	0.498358687270718	0.483426502330267	0.501146206315576	0.500128082520951	0.48446757315823
0.49838064071068	0.503737381585866	0.480335985975684	0.502985663333142	0.497160942249056	0.494623233641993
0.494037743871472	0.494792345540846	0.488441268180911	0.502201347704741	0.504556471139624	0.496043671713788
0.488073946776223	0.49461896511206	0.493455561583975	0.500859511106966	0.502987190238814	0.493613542282667
0.492905317332341	0.489818484797592	0.496126847783512	0.506898652521108	0.491578154764291	0.48794702783196
0.497394579511076	0.490087546849779	0.491732206302045	0.520022405172835	0.503468962915809	0.48663428273341
0.497916403726832	0.491717402154232	0.486933912160692	0.527765735599365	0.507490904365713	0.480139046901538
0.493121612854212	0.490952705361126	0.48918320964395	0.518612858315372	0.508234114262862	0.479201628700468
0.494615687615234	0.495200806669715	0.494720487194367	0.502628707370421	0.501979228228698	0.487099715986091
0.499697770217676	0.498338897490551	0.490202856163577	0.492421589434433	0.498244484572283	0.483300987845845
0.490155701208455	0.503214799316085	0.491112390543163	0.4947481565444	0.504079597635593	0.482913600147614
0.495676852937151	0.505262202530885	0.492168763256595	0.507418675390266	0.50493082005051	0.480716773128367
0.496898226530881	0.503753423061839	0.492152362308415	0.505580014688127	0.496667150877288	0.484569879781764
0.490081550759759	0.496013064674523	0.491335986532641	0.498977724889361	0.49492195252055	0.487558013281261
0.49885458245794	0.489884843266827	0.499628741441873	0.498101619028564	0.495628469326589	0.478733647995406
0.504797229050819	0.499943194214304	0.497229161209512	0.498969805443428	0.501484660181923	0.480032153687028
0.506716681937503	0.497973443521266	0.491982308700349	0.498090227891818	0.504323631893516	0.483882494837097
0.498644801757294	0.489904886738279	0.489348634424609	0.495811129962823	0.496734980550671	0.487307065780156
0.488908801020721	0.494915428679357	0.499164896821344	0.49412294643882	0.500556075598283	0.492609291097127
0.486727538508098	0.497531432610307	0.501511484812799	0.504560899265169	0.496006777479191	0.495059050530732
0.489423555159942	0.496512060460904	0.503260160972381	0.509113525498567	0.497639805958732	0.495152931696414
0.490352363654309	0.495764194239198	0.501376145629559	0.492013683034576	0.505601052873961	0.494742437760802
0.490405551157129	0.491767615206062	0.491443586812668	0.492081318099981	0.498355438256379	0.49461862918919
0.485636875653428	0.487796810071096	0.490521484768447	0.501468998499834	0.50231629806773	0.49699117241785
0.486108455637989	0.482295539381733	0.494993985913631	0.502603425617709	0.503966884626517	0.497668862738826
0.493003321481088	0.484349415380291	0.498847377091991	0.496209746016032	0.491889518857232	0.494264672797558
0.488133133741463	0.478687573671594	0.502383770920525	0.494619023914439	0.496485879514672	0.483455053041712
0.491556695692191	0.478763995666201	0.497250767803325	0.496562865741804	0.502666743281654	0.477984747587753
0.502760232794265	0.482925836771954	0.501122417845903	0.507124078737183	0.487861186674126	0.491532415318885
0.497406192858272	0.500159415287907	0.505651905675343	0.505323224551385	0.49018916323225	0.488083957808649
0.483032588428599	0.505322667098906	0.507623719510241	0.493317421306393	0.501986482636047	0.489159603300623
0.478458222182121	0.500389024254949	0.500129626962368	0.497405547743853	0.512823252093792	0.494582085776293
0.483913384458701	0.501620321812932	0.495614237263859	0.499381067089243	0.507882840203728	0.494117490175019
0.482639005676095	0.498357985750367	0.493870053901363	0.496928022398331	0.504714108467908	0.497188413192731
0.479340010075707	0.500720901927933	0.501389790183015	0.502128424594748	0.501842420508467	0.493260689919014
0.475657672861212	0.501506539649236	0.502308815434151	0.4993742784803	0.496690116643918	0.493275173171886
0.47725394672901	0.49914364967419	0.499490774699779	0.496236153092372	0.504228326461247	0.48924825490375
0.483739807664307	0.493883157859227	0.492105543520178	0.499581406579473	0.507241756305496	0.485896546792436
0.487383699067983	0.49503295439012	0.499914413459454	0.498120957244478	0.495362680593166	0.49262356776771
0.487361643081537	0.50063789743929	0.504487898937453	0.490420562819908	0.501527179330627	0.48701359323063
0.482791491071972	0.496476717563937	0.513858363183154	0.483781900775962	0.510565308357618	0.486008698883721
0.473479748798976	0.497361012478654	0.509601691346088	0.481834184184543	0.513220248886081	0.484452902865883
0.482630759628629	0.502961098174383	0.50149120061847	0.501574263919711	0.50983679959619	0.482892810861527
0.487494439531983	0.509785487434931	0.508122039253214	0.501933014514888	0.50647657039521	0.487857638465931
0.485044342001176	0.504312380203183	0.511881366134188	0.510376920310534	0.508683569909828	0.491275806621496
0.482435990641858	0.496731273343134	0.512577235683	0.512966347369954	0.508010964310094	0.499802528279384
0.484460941296504	0.483571810489069	0.512290190914994	0.503303341641903	0.505419659406718	0.50499990784403
0.500428805331465	0.476516209068884	0.492973735933825	0.495064777483378	0.503317922073367	0.503543932581067
0.504149009458905	0.478578184313348	0.484803729314521	0.493050906928077	0.501199348188605	0.497059114240087
0.495954997453123	0.479132304637118	0.495981047233987	0.496435602274321	0.501799384982669	0.494720638543972
0.501464865593949	0.485728962800025	0.483663543671711	0.494789252544915	0.495315797540703	0.491395998899573
0.508070739961819	0.499102971938041	0.494329495711657	0.493061436851151	0.488948754149974	0.490372229665193
0.500094131520544	0.50976003904993	0.496341197998217	0.498610785689917	0.490411496263961	0.489346925257132
0.500830797391325	0.504711639613076	0.499361257534553	0.493377673914014	0.490983532142961	0.487878534245169
0.495759747669529	0.508301559845002	0.497208926252211	0.492867869363352	0.488871592289668	0.478349907152114
0.497014361816781	0.509430163611232	0.49713312606159	0.508607505837521	0.497802752289698	0.487257004265843
0.485271734162478	0.498253278728263	0.494819606702834	0.498178445000829	0.501256616652247	0.50681281348213
0.483146605147769	0.498681029147708	0.496810981020301	0.49682701953776	0.503635328094992	0.505261340536368
0.492840359430716	0.505651301852375	0.504103624389984	0.487375056993547	0.505994018429546	0.502402490806418
0.492026755986806	0.508169339901091	0.504701037239626	0.49058969880837	0.510854679996297	0.49545450581582
0.495583934948913	0.501522035322836	0.504093904445664	0.493672286775053	0.511731444103953	0.487007385600144
0.505884987288712	0.5105072752206	0.493838165884311	0.488160391996034	0.500080657540411	0.487416036654944
0.50859874374655	0.510698745556404	0.491310411723547	0.496180546720892	0.494901797144988	0.478147070327277
0.498478203764938	0.51363414638608	0.489934664588942	0.499115812547295	0.503549517813069	0.470660657435865
0.481894265131935	0.502810302192109	0.488332240645333	0.501523935296781	0.503223371441603	0.484258515846077
0.494826070330016	0.489059246104859	0.489057140491208	0.499237058678643	0.499040086122642	0.491745970167733
0.509876681238088	0.49026754889754	0.488369261530621	0.487806307830515	0.500719035995303	0.493953145106757
0.507035709384786	0.504016549374622	0.501959211562293	0.499596861927354	0.503468791238373	0.4964301145788
0.50397352389678	0.497493069147346	0.51216672707349	0.500461335657714	0.500700612132543	0.497201162443857
0.495785135954289	0.489421086732344	0.50149162536704	0.501180067921959	0.503880795029852	0.503886564725625
0.498284141035206	0.505100864449132	0.49791238566136	0.491326495369839	0.504696297703986	0.501261235095188
0.493587452795609	0.503294324847927	0.49416822941602	0.493832486866242	0.498088684528755	0.487273713523263
0.497205190548526	0.499400963411676	0.497542545549668	0.489047305374345	0.49209317821545	0.47548110675725
0.50108216627882	0.503447109012825	0.49375229709439	0.492112819655414	0.508294723257059	0.489507964260467
0.493886772841239	0.512592254754838	0.493002947374712	0.486261267052894	0.508715768690651	0.492277228605196
0.496429435096358	0.517397067043828	0.490027292969844	0.489758765182337	0.499585474448107	0.499525451120148
0.500968582933387	0.516513135668636	0.485831353959826	0.497906309584162	0.499212796783977	0.497927053281648
0.505774924610527	0.513955308505853	0.481917610570546	0.501034358871756	0.49238432148284	0.498050997687745
0.502563947832295	0.511661947755323	0.480034692402038	0.495086029167942	0.490934518349032	0.508921895329081
0.499166972563713	0.501295436610422	0.486259623442606	0.500779914570792	0.488593690444306	0.501063631081004
0.500473198679973	0.49558079562337	0.495332073425429	0.498302360064237	0.485055862883109	0.498901287963596
0.503644653984892	0.503476026191442	0.49804458630084	0.504051471416607	0.4947332744804	0.507252047456762
0.508498221432427	0.504272900966615	0.502976029987946	0.512466246003809	0.491198624616475	0.504000355468812
0.499814564501039	0.498936501606325	0.511524110973231	0.502134512076786	0.48303457751105	0.50060616760893
0.492265463385433	0.507036503554141	0.516658572188106	0.497292400275907	0.489850322144086	0.492592638131036
0.498115676716253	0.502673811063726	0.515424264007597	0.495191253337245	0.500424186653477	0.494844626183934
0.498243092289158	0.496922042368085	0.51673818972002	0.494632929808395	0.501813160849675	0.502775161616465
0.490659828457907	0.484406958372453	0.505664021029709	0.499000061444092	0.499179885650248	0.494325515361996
0.488355702186451	0.494281243388054	0.504390655504884	0.507434277539707	0.504079060153995	0.497609890200405
0.480101410236176	0.49202477810022	0.494781088007315	0.498740898569024	0.504454845759917	0.496533134889184
0.482974368125824	0.488536342302362	0.493745936667733	0.496731546911136	0.503691735812655	0.500011509437465
0.491003340959248	0.492536068892761	0.496317091179169	0.484172696557324	0.499142480292992	0.496830521993322
0.492554968477061	0.499581040188738	0.498298952459227	0.497437095996795	0.497003283593945	0.494091673017539
0.494638349678024	0.496634844477825	0.503323070320328	0.49923115114476	0.498147398558699	0.499604703535519
0.494070527097003	0.502026674727314	0.515673749338601	0.491794040467809	0.503144239959592	0.500135436328776
0.495888652437717	0.497327641449051	0.497848515864338	0.489314372815912	0.506710883383108	0.492675991397605
0.496535247733993	0.4911677406634	0.487519746501044	0.492024929694674	0.505763344591165	0.491992038396575
0.499219800681192	0.490016492938033	0.48967712553942	0.489162301080566	0.506786555938951	0.507838369170429
0.511210882713842	0.503589438367177	0.486436832372261	0.499683316354836	0.493617512982198	0.507218488124129
0.501709772274758	0.50369050870639	0.492561005521292	0.499808277628452	0.495836517900957	0.50474135240803
0.5009776568742	0.495345110665995	0.500689447979536	0.490209958180819	0.498850152966438	0.51046158922355
0.501360134597153	0.501148885288189	0.490475142535985	0.489097833673966	0.50065553109125	0.504779885706642
0.492111157496929	0.504660111550381	0.495268274673617	0.479614111243432	0.495432349790812	0.503478356382791
0.503586903677043	0.495679331844736	0.498325447550077	0.48532382019373	0.501678096485061	0.507757247021858
0.502275541570523	0.49240886654235	0.498968266832278	0.487019023555738	0.503100544739118	0.502762664323394
0.499178122057837	0.502742004414491	0.492907622919046	0.495531323932188	0.508257452660625	0.507509716265026
0.482467492151303	0.511093538969565	0.496829614609168	0.498042673884787	0.51030587262198	0.50333154263357
0.483290086953124	0.50822717267432	0.504506038939929	0.494727731731243	0.512591501811864	0.507888669249138
0.49218138382702	0.508326835716455	0.50329701356473	0.499778608966878	0.509525797012765	0.503631678447448
0.489401485377318	0.512778008265934	0.506668920895819	0.492439638586518	0.508748204853758	0.501192424067819
0.498566591921015	0.514992517090706	0.502863786072613	0.489853599720373	0.512253957436012	0.512971817142644
0.49719200264858	0.517574801940017	0.496721603473833	0.500681760922568	0.505389495621672	0.520886003932552
0.495530948543279	0.51237766322453	0.498669005808743	0.495851655629315	0.493766926402805	0.518648372722405
0.495477677890379	0.507244049805268	0.492151040138868	0.49261837240779	0.490596295993719	0.514453006186851
0.497460631413895	0.511196642088826	0.500135158386875	0.494449017944066	0.499662842109857	0.499371956461648
0.501150193748422	0.508174034761097	0.491484355128393	0.489558766922699	0.503369784617372	0.489397340163427
0.494261045476047	0.504517664136509	0.497711119420498	0.4986414847523	0.499412060944991	0.494380816915201
0.485062583993179	0.507666110885058	0.506054748238953	0.500972852671815	0.501154795502784	0.500148501876327
0.491733238271531	0.503287387679689	0.509854544431585	0.493717093135161	0.505960054592123	0.507247753872427
0.49519030833478	0.49749181632659	0.497948574596203	0.491021550801045	0.500509448950354	0.504426146276029
0.489418038415592	0.494307097595312	0.501504424628636	0.492741001396541	0.495679770101465	0.503633507018191
0.500847635632378	0.486177846430628	0.495070758535563	0.501277191700783	0.497909845503539	0.505760604085719
0.502525159942675	0.489145362433991	0.499583868849889	0.50071109200698	0.490917116883421	0.499395940867611
0.497805813334597	0.498693513294366	0.50914115925957	0.503470679410902	0.501039724211859	0.496552986385925
0.499641035349447	0.497228002662642	0.505822822188392	0.496413555602851	0.510901466131805	0.501791733103557
0.491809720075128	0.509426320655033	0.49397092768591	0.497952810605529	0.496861079156117	0.49709261832794
0.487633552547457	0.504619852374962	0.500893911213967	0.501114097360388	0.487693169378888	0.492733248788432
0.490614607926299	0.499609764956652	0.506216894781881	0.497629932067412	0.487725820930479	0.481753244817402
0.491854555907961	0.510659065360612	0.509418517500667	0.504227476057396	0.491292905775398	0.478576999515052
0.494190618667043	0.507627305980151	0.502075554429583	0.514983010808315	0.499737291726965	0.502521394001688
0.504621228140108	0.499274469316195	0.50407701583834	0.511146836765168	0.502351844764599	0.503193023876026
0.505895670420903	0.505359805420332	0.508069225739246	0.501142803973553	0.506020496756631	0.495763006620871
0.508718641112383	0.517717672641086	0.510063797566362	0.493329353018293	0.512154267933579	0.497101968918944
0.502099969869146	0.520688661643345	0.507333152087315	0.499815290425297	0.520554033883985	0.496805999395409
0.511652930215332	0.516638155228551	0.504650062480338	0.49847968492267	0.517793975044933	0.504497949376478
0.514753653320059	0.510383211633665	0.507145928046654	0.500257422446264	0.510837058831287	0.494043272598997
0.510424193687964	0.514747605678319	0.501076199722842	0.503052920434352	0.513710594020411	0.49310389474284
0.50733376100465	0.51240268049428	0.500858664828934	0.508323240892192	0.512162165307085	0.490476513209164
0.505992980989765	0.504248405539875	0.507529801850904	0.506141008543984	0.502789127879496	0.494335346980594
0.508857218866787	0.507055208034927	0.506050059980675	0.495191086209315	0.50311515384901	0.498301495899349
0.496213470212681	0.51012215503381	0.50214119687204	0.484929542159814	0.50458775414659	0.506977090340332
0.501655860901777	0.506434981962365	0.490657735914858	0.486941871697297	0.500521638091646	0.508988354158685
0.505276642347172	0.503080574143607	0.492585108262803	0.492154635249273	0.497112713724851	0.496548086470074
0.505099661560323	0.506165637200931	0.495872598678036	0.488341842044711	0.496122498368034	0.491322584330386
0.505288437737499	0.501678905052287	0.493894882633559	0.491417884189645	0.493464681564711	0.500869623237329
0.50640192269063	0.494594310881085	0.496522090819242	0.494228904549493	0.496978034056509	0.508705600289294
0.507996099385994	0.493354588661111	0.492951949810851	0.501177322732799	0.497125188948207	0.509134733964178
0.501862247865128	0.491471021576569	0.489999980465633	0.50513213548575	0.492892330587666	0.500898362620224
0.492468054274044	0.488167168224184	0.497790380494926	0.506061648285251	0.486404935745789	0.49649536874361
0.499067802642988	0.494538385909855	0.497811960273056	0.503091462751994	0.482970602267218	0.497034706410112
0.500685774036745	0.497939651595803	0.492102287494294	0.499864095434033	0.485449536242094	0.494907224283002
0.495781428982423	0.495495670375938	0.483308277730646	0.495965021838227	0.488225225834454	0.496523787909588
0.494294937076345	0.491383407534291	0.489199587966397	0.494623816553583	0.488419162615817	0.497339488489955
0.487778873393634	0.482162896722911	0.499392934459854	0.500530745959171	0.489811457013488	0.498107915248349
0.479325078313241	0.504050764556624	0.506648233704894	0.499832031183574	0.499623427014988	0.489086358104294
0.492906068932821	0.500116033766464	0.500066808117353	0.50133678263857	0.501278445774353	0.494021736342545
0.492701029759032	0.490902515834334	0.503423753267957	0.496625660407739	0.495698311031317	0.501831017379786
0.49831578515115	0.491913886711137	0.503082834003644	0.495522872612914	0.503912060240061	0.498788384753708
0.501419241355498	0.493515596385704	0.50653586686561	0.49605513341804	0.503399521410378	0.496576396811212
0.503336806878967	0.500820561991115	0.499899193525476	0.495961980123202	0.506467936820491	0.503111165472017
0.507793290844782	0.492922342899951	0.492899905765969	0.495891395807826	0.503236737804243	0.508318115023404
0.507480695967951	0.489211183148624	0.502973358730974	0.494253489094438	0.488501872954186	0.506110862346928
0.501575422865136	0.494821567063163	0.504906313160949	0.499359573215318	0.492365334576656	0.509668612217742
0.498643006184653	0.506345752627732	0.504308119483368	0.501517126627172	0.492999872977134	0.51170889113859
0.499838649368834	0.50943169839011	0.504622991654518	0.504978547110945	0.497627776446003	0.508009324345938
0.489972835252862	0.503338573045309	0.492987554048318	0.508045870239644	0.501730723367809	0.503807982801196
0.49704971759529	0.501835194601333	0.494886696783418	0.502915560739444	0.504356419778464	0.507162572338776
0.501179732976292	0.501866803261098	0.496229123934281	0.501432878740052	0.502656479839538	0.497207672597531
0.501319993578339	0.505134625103257	0.484568771277795	0.503741043776358	0.50619808016692	0.494162405769368
0.50320631240267	0.502464721868427	0.48847111141524	0.506484385694593	0.509362609704376	0.496608865547482
0.501782205594863	0.49153857040053	0.494431790466828	0.4986992871024	0.511448735913991	0.493944363187768
0.493662671538619	0.496568252091828	0.488323272776694	0.495236690279797	0.507219692382233	0.494547150215305
0.490516233283732	0.497317927978716	0.491027337991373	0.498294859633796	0.50325343143392	0.488373967099402
0.489537466149288	0.501757809357537	0.495918705593678	0.506310183059552	0.498350974258059	0.484180766502984
0.491891549798727	0.50528393489986	0.495296863252809	0.508299066793779	0.499151842336389	0.493460291231519
0.495037261516192	0.508475748418161	0.493843131348695	0.511074563169043	0.501507554539199	0.505655283877912
0.495617011266593	0.506940471093919	0.494794356691551	0.514265063500642	0.506867045516362	0.512399034390884
0.499964123952267	0.499123112519261	0.499330615961357	0.505794758001947	0.504373085503779	0.51224879626246
0.496762398109601	0.504490707982481	0.502388711107244	0.50297074763045	0.505434565595573	0.503260076500246
0.493030890134347	0.513691609856047	0.494807325191381	0.500350379319287	0.507974374979177	0.495133344369275
0.495574417302558	0.519708684190593	0.487327603315391	0.501226229306959	0.503225076985888	0.494583426253881
0.494538293143328	0.517017079055905	0.48029925640948	0.50274780820622	0.502250148588284	0.499728308588574
0.498137373082311	0.50833130452352	0.481694616656521	0.504731459959443	0.504027587961965	0.501877416677121
0.496005284994099	0.508587248857431	0.483494441197744	0.496861824460408	0.496061399420752	0.497914799482057
0.498532867147174	0.511403325981707	0.494400000504838	0.492680099009349	0.496506725233074	0.49960673385165
0.501058503339043	0.514126270525852	0.487355492995506	0.494387092330077	0.498671291334677	0.498153627109322
0.502738878256634	0.518613603007542	0.498401666914589	0.490386794940673	0.504748138210812	0.492424683975787
0.500181791309928	0.513685963974356	0.503512704430752	0.489707344249524	0.505110053521715	0.49475954604083
0.497753325236714	0.506974384272463	0.499081106323531	0.483846916795268	0.498867051757699	0.501835795695306
0.507867583271486	0.506870306918168	0.500177935129837	0.490648022403645	0.501693610588813	0.499964816645463
0.510924971582938	0.50729540944217	0.495554852083301	0.499501399198211	0.500937600598856	0.49644847390798
0.506439346153519	0.503930833303288	0.498659932864321	0.495673476664796	0.506007594123699	0.504141861115493
0.50487881673835	0.501577283448436	0.50745770339982	0.501330505709451	0.511021719028393	0.503218769190349
0.509701299285264	0.505884393996827	0.506611730058779	0.504561374277816	0.507397294207449	0.503983706797368
0.512896152152801	0.512224813660637	0.502532811012057	0.502715274124346	0.500847248819753	0.505342394626711
0.515025275615968	0.514013710964173	0.500044043359897	0.509628017868075	0.501437884002188	0.500226068474592
0.517920589053086	0.508298777191553	0.501730022903496	0.511772104727834	0.505480721480767	0.504203630803153
0.510084479642482	0.505475669693078	0.498930104982583	0.499037192274704	0.509552730946603	0.506629787577208
0.507557614987776	0.503154182647751	0.503258019468227	0.490187347950783	0.503485014696369	0.499881666642591
0.507410996462823	0.50585535085399	0.505723648629563	0.49944963225213	0.499938795351257	0.494259222960815
0.514728359651537	0.51346040559089	0.504987365117317	0.510384543961288	0.498160681961988	0.496774432258492
0.52365439714256	0.516598274063315	0.5143816499318	0.512735573790834	0.504946055875225	0.50119004578224
0.522270157892869	0.515314511712772	0.517988406611276	0.50281066730542	0.506550824454042	0.505464092747981
0.52218616661467	0.527916035711214	0.512507029919435	0.500344382442374	0.510383708790692	0.501023819414512
0.532482467770287	0.532675768869207	0.52211893454075	0.505462078433748	0.503234627147844	0.498850917348561
0.534601058903714	0.533807738759937	0.522587089726176	0.51060587653949	0.51197095929772	0.498676163161801
0.540832437843821	0.538884051667649	0.51830343121487	0.510927078949214	0.519488408492478	0.50559422019337
0.540166656166242	0.539712871887746	0.513771294125698	0.511852053720603	0.512953358510594	0.512139171202291
0.542418989161354	0.538100843335869	0.514383272071147	0.511137462455999	0.499839929954739	0.503975664354802
0.543927627796966	0.545536316999148	0.517315511991925	0.518529360776855	0.499867464163122	0.505563003167801
0.54560843665547	0.544565257549514	0.521348121635981	0.521483709676734	0.505896326849024	0.50889463500206
0.547742756347101	0.548280646524491	0.525538555991188	0.522692770773815	0.506431742499507	0.511186877606938
0.55418393670256	0.544193397028348	0.526875909117071	0.526001505812013	0.509727605779328	0.516334019511666
0.554932320475131	0.551253335691151	0.519377536785108	0.528605174814751	0.51131567459016	0.515223617147476
0.558068222869478	0.555188300863056	0.525980690357506	0.531930377799459	0.508561989186426	0.512955345815183
0.556115387098697	0.558398328975172	0.534220798563898	0.536832350626424	0.507173997808298	0.516662350828251
0.551933983880381	0.560529948928387	0.530550278874932	0.540928746375795	0.510135759208157	0.507976766631303
0.557799476310347	0.563214074613045	0.532599660788759	0.53917441074784	0.514014270082204	0.503686038426377
0.559915104412954	0.570036665178928	0.539329512067793	0.544874875982574	0.51809553857413	0.508052584126065
0.558416693855358	0.570504223868689	0.54533980411409	0.544067931923401	0.513509146535617	0.518503233440925
0.56199671248817	0.574116038641114	0.552672782563723	0.54495841669802	0.515818440744194	0.509434557619025
0.569094100985002	0.582751081134979	0.552234243241385	0.545466168816745	0.516974431400647	0.507850248500648
0.565536879970099	0.581359751339313	0.554050236648406	0.551339432174225	0.518701130678651	0.512248515082367
0.567553109906981	0.579311880674215	0.554249966674564	0.549853863298919	0.525184077280093	0.514648387135502
0.568411282115256	0.584248570465525	0.559172640994492	0.548044689516695	0.525192316267837	0.51178625608365
0.567597021579799	0.577473879674677	0.564000843595442	0.551229423004774	0.519655701000939	0.517251471252847
0.565380698107892	0.573422876101814	0.564985602808796	0.557833349076306	0.519906504593407	0.522420808045887
0.567250548347001	0.56566711907402	0.561468112606331	0.559710808035638	0.525161787112432	0.521909598707736
0.564696053058427	0.57119841727378	0.562614832252163	0.566222714904198	0.522825779314698	0.520132234528338
0.569260810394274	0.572067753216901	0.566269546941876	0.567482365412862	0.520279849278057	0.513399861609333
0.570674047581323	0.570943625196703	0.571962379706521	0.565919297204473	0.525584122100592	0.5069587341508
0.57176689691569	0.574856546395056	0.569243506803008	0.567158185389246	0.530105910830241	0.510896689340018
0.57643838191816	0.567508294579357	0.567592113328678	0.569400195863836	0.529416156709853	0.51853405444797
0.577298588490488	0.566041760409145	0.570773926170864	0.566511574671909	0.532568254908521	0.52841622478977
0.572023348351138	0.574642229837917	0.578098014679829	0.568410981792887	0.524292842711324	0.530131252464
0.57571001190927	0.584477231538015	0.576864470051378	0.570879206695001	0.517525692742853	0.520931064671877
0.575565943807204	0.579652719844047	0.580894813197903	0.575735456150308	0.516205685086886	0.522211690700857
0.580698650189043	0.578238181452532	0.585171479529986	0.581203866048958	0.519495645997788	0.523297886969615
0.583573565710442	0.58178153972486	0.592493633048261	0.582696300388141	0.530085632655968	0.523875027378376
0.57927440272153	0.584709715884156	0.592722576932193	0.576524336709371	0.532149194897899	0.521895552326762
0.58297568545138	0.576624957773474	0.586800842285316	0.578541659094098	0.523346946887622	0.521397786009619
0.590635704756424	0.575435803110914	0.59013694095023	0.582431573468269	0.515040288757325	0.521416679686172
0.582270731629949	0.584923101434287	0.591768345846569	0.582700466164698	0.51817988319384	0.514110274321888
0.581948551955141	0.582186813210902	0.584171935774721	0.579747979253286	0.519882419724152	0.50909571997417
0.585307906613442	0.572714258551873	0.582656758378961	0.577693119311274	0.513851433709388	0.504167462043995
0.582764036972982	0.569909349429039	0.58848720651236	0.581801829718694	0.513940109101173	0.508912368288811
0.580177446407876	0.568932372042181	0.591773567020568	0.578085667411701	0.519970415623588	0.513503209939661
0.581978384566413	0.560082453244444	0.584217720243012	0.575733337093047	0.520472444090635	0.517039199793145
0.578075025014005	0.561054894483556	0.578438004505812	0.574978780266363	0.524614125568412	0.518873478740542
0.576836283232235	0.566047622257238	0.578474018878119	0.578563680457245	0.525982221689946	0.515124110552547
0.572373878723251	0.564657737156514	0.582833055570271	0.571461181350011	0.525532812329732	0.511924208978051
0.574824972849121	0.556035723288268	0.57553536367299	0.567892313151507	0.519225571466789	0.512437011798393
0.574716241144489	0.55448715595703	0.574356928610519	0.571861380269445	0.519670425751798	0.518510451289548
0.576487542270469	0.554183724205643	0.58157497034026	0.577662272384514	0.522411337096312	0.521872307028489
0.578177058929427	0.557123646947451	0.581263087009003	0.577576986457589	0.52622649683311	0.519442019302747
0.577627291964255	0.552784884373308	0.574440028854861	0.573461054409839	0.528945471011522	0.520525543183935
0.57929396269313	0.556374837823366	0.575185400845005	0.574394172615783	0.52383491251088	0.519996252882402
0.582959160664614	0.554598844668151	0.576865565391311	0.573722636587891	0.52561285793715	0.52233932789618
0.583033868627106	0.554120879965439	0.575859834775535	0.574324464194236	0.527817741616849	0.522889628343621
0.58199565522569	0.555180639870645	0.576261773280673	0.572907847944938	0.521293955713599	0.510699798069161
0.581151035724091	0.557345583747178	0.579204669334009	0.568010842125484	0.525918473574385	0.503786721011739
0.583033211075686	0.562246432625023	0.580267261916587	0.569069641729798	0.527795327083364	0.504588498975054
0.582858550898047	0.564256917056475	0.57844166220488	0.570932964496076	0.526656515167349	0.506616520934973
0.582770548764157	0.564571457076961	0.578084703324523	0.577245944889233	0.526692480234429	0.509110133796912
0.589241256309044	0.559407192662223	0.580315912602292	0.579180241094659	0.527315797410562	0.512806991426366
0.583249672938593	0.559732350134872	0.578847680863405	0.574167460989312	0.523112433699758	0.503937707883697
0.580749521027338	0.562407266834567	0.574677909433177	0.569340385852953	0.524446101635991	0.49738286387309
0.583240837559256	0.561498648347508	0.573969901740755	0.574477941039711	0.5259933694986	0.504786276976674
0.585066334693821	0.563404651549203	0.575518075063352	0.575909192208809	0.528540923725245	0.509900175259561
0.580793496372075	0.563856788328932	0.578016581642351	0.575067746993292	0.528539018046064	0.505047345041539
0.577561147683248	0.56370170713607	0.585405921380136	0.575295110923524	0.526791685076171	0.504499943301982
0.574962685348082	0.566479841003436	0.585893894418397	0.571917157820843	0.528109488867797	0.510463980447296
0.573329540431715	0.567745740767107	0.583752851348199	0.56463639930715	0.526805398524385	0.516251311342311
0.570177129800907	0.565111193545833	0.588904669749939	0.569303957212062	0.530029576920427	0.517314042591708
0.569968369705783	0.568235553459354	0.587615248697477	0.567275349972261	0.532775231556313	0.518248966654754
0.572040653081866	0.570017867134502	0.5863027720028	0.570442891270661	0.53200829606534	0.52071578238255
0.573617375020725	0.569435556813358	0.585800440402634	0.572650012328674	0.537261706302573	0.519855519784182
0.56791005178738	0.574130994173884	0.582856461722288	0.569233952198224	0.536664818666983	0.52192668859995
0.563809310221321	0.575476521581556	0.580237180171879	0.565912832621778	0.530224618895615	0.520825386658145
0.568084929990628	0.571420964457324	0.574411237430966	0.568321098054408	0.517036061230303	0.524859144309124
0.569613874679847	0.570156947739176	0.573540701843693	0.567816340687494	0.517542073649555	0.522704796295559
0.570866209115893	0.573287561327591	0.570253405847274	0.569618910923736	0.515708912931755	0.525379362949394
0.570774928427469	0.56865054464145	0.573472116691675	0.57241545465705	0.518810970368149	0.523548038616209
0.566301929444626	0.565945566456989	0.574531174238541	0.564097667608854	0.521684503708189	0.519744733271395
0.567850189172179	0.561253091268854	0.574474095850575	0.566263550979598	0.522247412724528	0.525074440073448
0.569221237154634	0.560527904794595	0.580315734810428	0.561236914201995	0.529205097322127	0.529578658208641
0.565628892259653	0.561244104928665	0.578982746074977	0.56280766245685	0.532620312891507	0.525943366037939
0.568720987913893	0.560567020414992	0.581840429096308	0.56251536182001	0.529368139095119	0.528810216972081
0.567693206589987	0.559854986307855	0.57869886621676	0.564159829168155	0.523868159928495	0.530998950181095
0.571647380758709	0.561735013655764	0.577625767113516	0.557301625259327	0.522198416738201	0.525628289721408
0.573664112907149	0.56157096684764	0.578424204770894	0.551563071330413	0.524173313712218	0.519046642552223
0.57855478189141	0.560209172365817	0.574448949596776	0.553599480907029	0.527308068775477	0.519136734830525
0.583963622553151	0.558710719224016	0.571497521383668	0.555505925336063	0.528661912687481	0.523076607248922
0.583130308779733	0.558989295708558	0.571104279003328	0.558490189072437	0.531339560712689	0.52392411436025
0.579301640404466	0.556491760298776	0.574189392595544	0.561245752452981	0.53468783329607	0.52721377825726
0.575948714371931	0.552258120916127	0.574333230030614	0.559468813968281	0.536023190129409	0.529993518379702
0.577959839370173	0.549122522272755	0.576651972300666	0.556904323179714	0.535591574945584	0.527095249314461
0.575470917926391	0.544979388049346	0.575713085917572	0.561382171953648	0.537094340503138	0.524527862938679
0.57668010250438	0.538424318277676	0.573183869229028	0.557361593098493	0.531467708613136	0.521833206093566
0.579813327714508	0.547519127686228	0.572110165500593	0.547209553048371	0.527964278518583	0.519464434514049
0.584685406184637	0.549099792296999	0.577155935109889	0.544211635039898	0.53675542220893	0.520330335946171
0.588977832433128	0.547687577667376	0.581423634917184	0.544820756026702	0.545603795629758	0.515298654876385
0.58659261447231	0.548082309084598	0.579972974001541	0.5492670489087	0.54063174206462	0.515478999744794
0.579600194261436	0.54808032720223	0.577843546787399	0.551798863131526	0.534001387973565	0.52109757967026
0.575328074659277	0.541951653453607	0.585657769909664	0.549860702989491	0.531250943032937	0.520030857272954
0.579148792301945	0.54911807764477	0.582861940077494	0.554219993296284	0.523216853701804	0.520701933034782
0.580953713269054	0.551475421014405	0.579870023304505	0.553981838587899	0.531932215105905	0.521792458297024
0.576121636711382	0.554749134335782	0.580903941914655	0.550809411255335	0.537918898619735	0.524438252875505
0.576173633517127	0.555272065940133	0.578531550174187	0.553051774717929	0.538173606496534	0.530538511266855
0.580576519436506	0.548602849984933	0.581011601962793	0.550829979748027	0.537180774685588	0.529093270208744
0.579135100923236	0.551384226644071	0.582932175175823	0.550673981502738	0.541623993610172	0.525727170951727
0.57875647274288	0.55104073245588	0.578396247934048	0.552483010941167	0.537772637849714	0.526849527748236
0.570938186349664	0.551642725575491	0.581535647930475	0.552269804061767	0.541410800509432	0.528389419999009
0.573401311591455	0.55021819473958	0.582170387077032	0.55644298718987	0.540958401993462	0.52965820771382
0.573194455675556	0.554945184956884	0.577871772246062	0.552482987824903	0.54118900065925	0.531716520308128
0.572357365351546	0.555945545594101	0.572310231034485	0.547289825137422	0.542706289444599	0.527775271894545
0.57273471763065	0.554572234522282	0.583151980910504	0.545225347899768	0.541022209361055	0.523068111336081
0.573636817132082	0.548485376301092	0.58977980678176	0.547014128886189	0.543026537812286	0.526735477840445
0.572890114055972	0.546616044323095	0.582695145760408	0.545234440761785	0.543371573354178	0.530264833570276
0.567192049121263	0.549985690445188	0.579442659305802	0.538632752716559	0.54834103021948	0.536035489630119
0.566826585305594	0.552404974952067	0.579941109555515	0.536117207162109	0.548525258782857	0.538132230412635
0.571141562041558	0.550414544957474	0.592562502330021	0.542345301911688	0.54275866826267	0.53287592181456
0.570667798183246	0.551373487770209	0.59571072352127	0.546623004760888	0.540417116487576	0.530483202241398
0.567768766951927	0.55153207751012	0.586680509977069	0.541725168283742	0.54144630070807	0.532967248749694
0.566793638196791	0.545608323061823	0.586597713754516	0.541322048278981	0.547176400056056	0.534205334953847
0.568160751360937	0.540970195338764	0.593884624249938	0.541134270485261	0.5430414963774	0.539233125946341
0.568814894183719	0.540636307000496	0.592194466978203	0.544974802209809	0.545410411903513	0.539517192882408
0.568319470759378	0.546035070284478	0.589867568652646	0.549298697132839	0.546959355649144	0.537699853346476
0.56195402606419	0.546142506425749	0.595268289634806	0.549492037974973	0.542919847335488	0.533181544685456
0.564773752471866	0.539012339138602	0.592205234241535	0.542747535527306	0.541602631633972	0.527550846973827
0.564921894938033	0.54427200184411	0.584827026343875	0.54360736846846	0.542975570165381	0.528698622816193
0.563602378738131	0.544146312270227	0.579269938513191	0.542567390152578	0.540080414074045	0.53157009350553
0.567012377379565	0.539617234999732	0.578377976913863	0.542238128204393	0.54175700657042	0.528924213440797
0.566623278574155	0.538194481551055	0.583137051227684	0.545332581722635	0.544513266701883	0.52041637580735
0.563388783404329	0.538861293261546	0.58367686974294	0.543677494643404	0.540996439016314	0.522428749374457
0.563234869608331	0.53831544220881	0.584187002867479	0.542732987492773	0.539616126293773	0.525294747425294
0.562895066459974	0.541548153394784	0.582563447792358	0.545440080319716	0.535862323492171	0.515920275634358
0.565795558170085	0.543208815903221	0.578653347013215	0.546488959327067	0.541898877739291	0.516862029308841
0.568621169628982	0.540085952353886	0.581190496090551	0.548800564368963	0.541569478140073	0.525420521361922
0.573238838375459	0.536473188389046	0.581211551169352	0.55210305157265	0.534589882117141	0.529294035598374
0.572000508511813	0.541470610358473	0.580794809119344	0.543331974322879	0.533558328352193	0.529446536957044
0.566135624391129	0.539089247101045	0.581290036229174	0.541870800611864	0.538732686233036	0.52655757616535
0.564960843328307	0.536797224917076	0.577844357318	0.547289807401668	0.536449427612464	0.525248111217436
0.562257757606538	0.540534799986682	0.573283932237708	0.544158966758813	0.534422654792965	0.525037611006868
0.564063198607825	0.538183862565985	0.576684278025128	0.541840181194308	0.538240577251332	0.523326680013909
0.56987618121859	0.537672344892733	0.583891604135232	0.537822050205336	0.543637965208977	0.513374167678945
0.575128455539066	0.532746021805484	0.588685423884623	0.536592160690448	0.554400316749749	0.518474299887923
0.579089729645384	0.534710829976672	0.583259791296112	0.545173770135063	0.550478959655998	0.524249262741394
0.583075425236035	0.537512284592599	0.57995994136992	0.548806237286055	0.545981043931768	0.526464108234739
0.57414545212959	0.535294285600354	0.581977081236314	0.547290306726248	0.54588396631769	0.522151414113434
0.570053912180313	0.53699554757462	0.576545149394423	0.549367608508273	0.546472764914876	0.518351686442866
0.567554466071334	0.538050860102825	0.574726199875111	0.547415604447782	0.543848676361551	0.518596519689526
0.565419484132473	0.529192677113092	0.569880536759029	0.545547076005212	0.543701730242845	0.530485354288001
0.569787199433388	0.525846864482202	0.574158342124054	0.545917007631555	0.546489250747616	0.53534188705039
0.563836857919718	0.531336207506544	0.578494725618739	0.547269990187545	0.546993745231423	0.526977245820657
0.565602690250733	0.526700856545455	0.57668076054633	0.552147176600814	0.542966741580062	0.526120502495841
0.575203112016263	0.527502282056555	0.576091032285674	0.550460103653858	0.541394259844026	0.529912092753577
0.581021344057645	0.531706870074866	0.574998563950663	0.555137197814636	0.548257004108589	0.53399143540534
0.581694447050389	0.539743942752031	0.579397217928034	0.550357085161378	0.547761134946403	0.536172768015481
0.580400554308994	0.541202141838328	0.58221624918715	0.54441566090992	0.551948990512821	0.532512088298423
0.576190095996263	0.533328856458059	0.575495361893385	0.546395993752232	0.554658216568818	0.533076947089991
0.572946689833823	0.535896492765121	0.577359265013799	0.542427892867543	0.553640247835628	0.528289740821081
0.569925324361443	0.538504128644399	0.58335097164544	0.546851234355338	0.55083382784677	0.526428111923016
0.568073696743481	0.538888314865666	0.572140584776475	0.550679525885433	0.553630304485711	0.52639594991782
0.567346228590784	0.543190235680016	0.570032475029121	0.544213146697403	0.551622383925448	0.525307913490363
0.559831646040256	0.546116371823936	0.570402331169929	0.535675589478008	0.551810276885662	0.529013930783389
0.566834774732522	0.540993352321576	0.571210668157717	0.533580091742339	0.549865047128113	0.527692201863209
0.570756315108765	0.537270892897057	0.572069543884234	0.530095295202658	0.55081542816309	0.527338293759244
0.572394391770635	0.539214529268664	0.578306330778158	0.533809133395189	0.548435122484421	0.535941845770805
0.574513103906767	0.541422630933501	0.577405162242856	0.53627462812043	0.551058227731647	0.535247043970506
0.572571743500957	0.543193370509027	0.570811441153514	0.536614617409894	0.557176578609265	0.531780575604834
0.57315014138937	0.533666024566968	0.574173945101265	0.536105079626229	0.559075966598187	0.532365295192789
0.56910967110176	0.534468278318874	0.577221995438595	0.538144962753588	0.558445908658841	0.531396870761747
0.560251572054109	0.539859172318808	0.570793082042175	0.54179897844714	0.556550958856977	0.533032353946642
0.558420095190771	0.537192504717067	0.570018228241812	0.545362457832747	0.549085025256213	0.535759559873715
0.55789795749007	0.532917937039228	0.565400568554826	0.545337829180909	0.550366377010068	0.531850893961171
0.561262853884244	0.531463148690185	0.562351700492444	0.542490262606069	0.547515237370137	0.527485347596594
0.559859998893853	0.532074556761484	0.566863581480394	0.542993129487744	0.553665336860627	0.527766272461439
0.559050685974613	0.530637927959503	0.565724124919635	0.532215855020108	0.553420144826564	0.531430717548345
0.557011357606923	0.53140593004618	0.569824661852598	0.535421526396116	0.553605330456397	0.527779578140498
0.557752390269692	0.530523256601441	0.569616119548036	0.539036234942544	0.556216128101646	0.528822827097245
0.558909370889761	0.527843684023608	0.565201314926042	0.539171381587338	0.554345949200962	0.528318954285303
0.560018858154886	0.530371835320147	0.560207365837989	0.541905070539146	0.557113750621856	0.528879960691615
0.55806227646103	0.535795897550968	0.558447510849519	0.544570552231596	0.555415328743093	0.525542643677203
0.557944369234832	0.534675473625876	0.55908292274373	0.54011831548067	0.551841233613318	0.526509048740211
0.558198487337929	0.536172158812942	0.560610280821317	0.538568399097775	0.550162656398903	0.530366070517586
0.558905682476311	0.529447338417726	0.562456250416951	0.538776690383422	0.552691431212637	0.530849319783201
0.556401440386447	0.531008497858383	0.561407326112148	0.538349468219654	0.549786889045231	0.529128027308707
0.562265531558994	0.531515678820426	0.557339095920476	0.535149741376837	0.549549394884216	0.529662527358854
0.559852221747838	0.532800256785717	0.556315922617296	0.532862256628256	0.550921241338911	0.535226607940837
0.560382903963554	0.540550070332918	0.552977629741716	0.533911450295782	0.541931056380822	0.539079179091862
0.5599956535446	0.541377929301718	0.554079831428888	0.532521362483208	0.542524799754485	0.548004626267658
0.553840427185282	0.534453114984996	0.552511259464996	0.528227916661353	0.547761774095096	0.540588705600723
0.552760417806129	0.533254955107031	0.557158202675347	0.534135603456705	0.554655007279861	0.533399975379525
0.557280068827398	0.527256978975768	0.562798691164714	0.538884472951846	0.551730020558563	0.533110121287126
0.556376661438017	0.530300136779402	0.558709618462696	0.536873139406481	0.542540168387909	0.530893010128817
0.556800323053361	0.529074431364441	0.556950072677247	0.534749872993402	0.545128217726421	0.525651906642223
0.557777603184583	0.530159944606401	0.557810032982677	0.53485596169768	0.545386265629479	0.527551150847225
0.555372470000567	0.531429782489244	0.55284024179019	0.53299521081501	0.542003191828397	0.527588541118991
0.555757528365148	0.527839692722722	0.55123612625114	0.536385225160379	0.5405934787323	0.534730640104795
0.552080266335534	0.529695810056625	0.553512226965451	0.542914416617246	0.541638012547701	0.537447428210201
0.554395276882355	0.534214096007341	0.54878264181981	0.543020408605202	0.542793056223612	0.534451950034427
0.559487025741544	0.536562151477871	0.547802072204416	0.540212303086632	0.545483236875125	0.531722912131259
0.562171389691316	0.527454675894859	0.546661714415956	0.534925299860452	0.545479806411839	0.540998051705122
0.560041293546463	0.522384267025997	0.543152140818433	0.537544673043036	0.544005367289503	0.542924005069072
0.562003732893352	0.525905486923144	0.54927830428083	0.538428074609202	0.54512207620205	0.532834910645528
0.562950402763593	0.5274262330493	0.554596180145758	0.541096540757427	0.54327756178197	0.528830442423054
0.560084101351265	0.529323566839685	0.548838197441792	0.537310465436669	0.544119303177666	0.529695919259896
0.55681228148897	0.528168291008293	0.545562676642183	0.53602667948955	0.546884256108767	0.532528196581791
0.554258782192514	0.52692009368852	0.55021883851526	0.541030005375196	0.543832564271564	0.532655310079598
0.556061377037052	0.533320630782949	0.550778117618533	0.541828389242807	0.544278893323221	0.538618016426548
0.563000953566314	0.532523503455953	0.54735222440999	0.540903230869831	0.549332450859259	0.538940160983981
0.564370472058426	0.526632911321516	0.550476501469794	0.538022986998563	0.55316533969119	0.538435429665566
0.555782440569333	0.528119526493895	0.545637247685267	0.534877930650678	0.552832992039026	0.53667292005792
0.552545030425377	0.525768158428039	0.541863394828318	0.531145142701744	0.548886894410287	0.54038782213541
0.547241342857071	0.526175687946955	0.535624512586121	0.531363840092316	0.545552397834899	0.538691739819908
0.544347394429189	0.522416306039669	0.538387612619739	0.527389571748631	0.546890023245103	0.53066892039121
0.542095588821106	0.521072188928467	0.541072553929364	0.526837436337278	0.547211797139782	0.525521192614187
0.546168605111511	0.521363209116425	0.535783364146843	0.530020246990635	0.547976395214817	0.530403457931675
0.548359805011557	0.522860178080664	0.538615388912639	0.5322473174506	0.546451258211235	0.532029308656811
0.552453608576498	0.520490286688065	0.541231892939733	0.536432381939662	0.541630010134283	0.538569139508229
0.552217494420008	0.523105749435808	0.538965561156395	0.531185944767009	0.546866249390724	0.534783985814954
0.553878572622634	0.525668971149677	0.542326779218549	0.525285210985061	0.548127224583844	0.529187866986275
0.553137974748987	0.522965718223333	0.540189103422531	0.523692664027161	0.546129297315039	0.528672502766794
0.551196298661064	0.522796918243355	0.54296599136723	0.525306314406693	0.546881571867536	0.530052576295925
0.553651056525662	0.525258445029239	0.545775184857551	0.525198185957853	0.551044889772241	0.533826160811674
0.551622087953725	0.530302998714891	0.539061949133919	0.531514956621136	0.555512678584659	0.539548798101783
0.552477825606574	0.532665170787902	0.535147862194244	0.525788162161386	0.557699255468691	0.539216048688632
0.555714286803381	0.529608533295146	0.533198918723994	0.527045849913274	0.558349789358402	0.541686495133904
0.555078291576082	0.522900585636539	0.538730084224955	0.529854665194134	0.552851917453672	0.537100143585454
0.552629407638897	0.524006616069846	0.540667207200943	0.534745408033938	0.549381956276414	0.530521400839504
0.548273606242593	0.522021506479544	0.539575686709387	0.529107940529559	0.552533453983637	0.536908299907747
0.552367126474904	0.521603476852629	0.541564424873492	0.526748152758116	0.552518121686615	0.537275588711533
0.546370068320925	0.524743508897983	0.542502741469302	0.527479329410477	0.547018802897906	0.530430187842661
0.549381560696073	0.525287712916935	0.5415014580057	0.534310383931912	0.543038070620874	0.532043571874087
0.546052336917315	0.522918591994922	0.537889198975886	0.535302344786246	0.536608083260151	0.538618898428862
0.546784687353658	0.52285311607234	0.539615706173649	0.53865435061367	0.538084600747694	0.535422032730677
0.550132316552929	0.513158087972896	0.540726559367756	0.533844178381564	0.542346540213818	0.532256543941485
0.543444711073479	0.513006387840175	0.535276345964379	0.531548553386878	0.542627152285195	0.534322928894482
0.541833924872593	0.511306039893398	0.537228850427596	0.526088442891138	0.537304643902824	0.530200599264869
0.544337727763667	0.503801983694266	0.53696186679015	0.527101949099582	0.535118211122642	0.522504231783712
0.54592508811466	0.506659908777215	0.534603196585816	0.523019954583184	0.539505873504769	0.522816566407261
0.545704761063268	0.511176237469187	0.527383677898514	0.519114258709252	0.53824464031289	0.524603028693622
0.548523702085156	0.510651373664039	0.530750849154791	0.520162599732064	0.538614588370868	0.524193357790264
0.548845980341324	0.512195136113302	0.529501402008544	0.526356683018102	0.531953683483073	0.527125142303567
0.546635604739239	0.517635958452819	0.528145651060266	0.527696093935993	0.529085887081276	0.52847075724867
0.543025340841234	0.522266676866641	0.533586434065344	0.526587540825447	0.537502695915947	0.52821430425393
0.544412509407972	0.522841691334234	0.534083075492975	0.52459829699563	0.536417579463553	0.526991995607357
0.542038895852382	0.518969974053169	0.528833696642922	0.51642964870719	0.538040075765601	0.531575395106453
0.536089697479849	0.511888112623908	0.532887948612893	0.51364483036648	0.534033307298662	0.532334802964842
0.537408224263811	0.510997024169392	0.53154731788799	0.519860428384221	0.53249316729772	0.527685021728312
0.536314221757976	0.512941858938387	0.528599858998967	0.52031629153222	0.533670152152408	0.523078139152814
0.536081932305851	0.511519592224	0.528962237728514	0.523077587879001	0.537174861184207	0.525688965190453
0.54172764697672	0.513641315176827	0.530294096996374	0.525804697729611	0.539032751358757	0.52299684648723
0.545459601927721	0.518399773189802	0.528483089339229	0.524739735316124	0.539409414569317	0.524731307976652
0.546859872188727	0.526307109781936	0.52878741001928	0.52601453195943	0.541841791537871	0.525632348716065
0.545633414672536	0.5185642023769	0.532592778176743	0.519456955524309	0.545954288475223	0.524931216790231
0.543050044881524	0.514583518769302	0.538857166042752	0.516800106693513	0.544984997132781	0.527240902549164
0.54101415995314	0.51368326439945	0.533680248217575	0.516818222470921	0.540965977951672	0.52788951938864
0.543726599805889	0.517957006646815	0.535084277339407	0.518369740585038	0.53903098346075	0.525838861742598
0.544794466125906	0.519323019979605	0.534394143229923	0.517375395500672	0.538739229876281	0.523151263074164
0.537208092063719	0.515964602112487	0.534196588641408	0.519816354039129	0.540729804763388	0.52380401729103
0.537102561741885	0.511416413230866	0.531406442543556	0.525286645521928	0.541806191748968	0.523215228703843
0.536925075074716	0.512892898809506	0.530986637062316	0.525674878918605	0.539363459296202	0.527177740023925
0.539161034105952	0.516474934821743	0.529013838430643	0.526933259095585	0.540968028634842	0.52397299695054
0.537377978630721	0.510829163213534	0.525939144197904	0.526663572342214	0.541748182670171	0.5173131715158
0.53873201358987	0.515386076113783	0.529154884490013	0.523116975800195	0.54327368664376	0.521602843069429
0.539981995920541	0.511646573774237	0.527461976888764	0.524847052570103	0.538993172020747	0.522147785537858
0.534332328327712	0.508631020396843	0.526401197895615	0.520307807066349	0.53800656650465	0.513747907753105
0.536878084840857	0.510936777718955	0.527330081635361	0.516465260174876	0.53749824662354	0.514627396695082
0.541728768370991	0.514509845642836	0.524520959665452	0.522261986380535	0.540086127559827	0.519136117632251
0.540239734621206	0.517564871915665	0.523740171857872	0.52481433521877	0.540955613064785	0.525768559973793
0.53351734483673	0.517844784381262	0.523084293613788	0.523617062353331	0.535738522951332	0.523322062948292
0.536584312371481	0.517096546204363	0.524191837814904	0.520555204427482	0.532930648443568	0.522600341361547
0.537365909411798	0.518172783468139	0.523568758779479	0.524096085672593	0.537079711785362	0.515857269044938
0.535671447946957	0.519217980919251	0.533809408220176	0.524847844102855	0.534154547524869	0.517293442736433
0.535749300191397	0.520740734236098	0.53847331848701	0.522435666176177	0.533546337344881	0.520321132972817
0.531641075368585	0.517492086379121	0.532586579798977	0.524147015451229	0.536848769043507	0.521582404453211
0.530230621121128	0.517606945263018	0.532782820086876	0.525537760084536	0.530944917083378	0.517685594906453
0.532015811989317	0.519167200916017	0.533492275591155	0.516620563072327	0.529271133161522	0.515395651618787
0.533901433043814	0.518376395171771	0.537802027683637	0.511182404059535	0.527375809432537	0.512694756880025
0.52951959389487	0.512243374216622	0.541186056894173	0.514774809928515	0.532552813623983	0.51631222597223
0.527329691085984	0.511880568040586	0.53490921016939	0.518668882705953	0.529233663449629	0.525373046803151
0.529882234225511	0.518411933248896	0.53378653547441	0.517581347393867	0.526798941213308	0.520785255870089
0.534679652754069	0.521643156128675	0.536548590718315	0.512763388169362	0.528875088701816	0.516410087316033
0.528434440416369	0.516816750479984	0.533439652837459	0.51125944399009	0.536030929967449	0.512532814753605
0.529261541816565	0.51321356462964	0.535650251339803	0.513370124726856	0.528773748081074	0.512389604609189
0.529978693953382	0.517059266584519	0.534173933338746	0.514988964109742	0.52676567166633	0.51527805292259
0.532317078604208	0.518930016528639	0.536323935044362	0.511365277153373	0.530449321688679	0.518346428536724
0.531368328811866	0.521954295442241	0.541145810068888	0.514180814351427	0.529303851220495	0.524028545364618
0.530109630045355	0.518280638527817	0.539563536052133	0.516778238973808	0.530072732804797	0.522793321537369
0.525933075289609	0.515799530989201	0.536248982271236	0.511608783874626	0.526454982743978	0.520241487488782
0.528960248191822	0.515630906925829	0.537057644680218	0.512389060533789	0.528762178740872	0.519343149025948
0.533052996093617	0.510138670623125	0.536607557486326	0.512850871004872	0.528775053263385	0.522865556868026
0.535620978618335	0.512702724297658	0.532865082233809	0.507792728088439	0.531147535434309	0.525553718308757
0.53668523363532	0.514592683473641	0.527777074080696	0.512112997345084	0.535951991684912	0.518761412016214
0.53275490574226	0.51587967060939	0.52036592231378	0.514116522376012	0.532819662826168	0.526043135799302
0.530632066745013	0.514519943607558	0.527762731982232	0.519429682318769	0.532012445947094	0.529160618014041
0.536042951704055	0.512365530655599	0.533361097136093	0.514116635831697	0.531111491545271	0.523466613651633
0.532681838252703	0.513589609378475	0.537578510531655	0.508601756929034	0.53017429223022	0.517862002375113
0.533904704005339	0.51749445301136	0.536160644435443	0.5114225567305	0.530959035020115	0.517337899497622
0.536026859182221	0.515188226006013	0.532947073761034	0.513421333561307	0.529706533827374	0.516375360967262
0.531452799818961	0.515150871273642	0.531419945604427	0.515129973849395	0.5312130993397	0.52046749257937
0.531660488109411	0.516592055057708	0.5349388278362	0.515497758851669	0.527851536406765	0.522527640631041
0.538053369305796	0.517251739677679	0.533281168694521	0.51681030468564	0.532851927447402	0.52161697475229
0.532986359304364	0.517024740865867	0.530686963737429	0.517578741832254	0.534268836300718	0.518498547921234
0.534842107529174	0.51583811903862	0.527314226433347	0.517142510370434	0.540003885028912	0.520570247868814
0.53853946659518	0.513796764037847	0.528953305924108	0.516543597605368	0.540052269103935	0.52300281071642
