# Supplementary material for: Humans can efficiently look for but not select multiple visual objects
Source: eLife. 2019 Aug 27;8:e49130. doi: 10.7554/eLife.49130 (PMC6733593; doi:10.7554/eLife.49130)
Supplement: Figure 2—source data 2. [file elife-49130-fig2-data2.csv]

1TMP-1TGT	2TMP-1TGT	2TMP-2TGT	2TMP-1TGT-Repeat	2TMP-1TGT-Switch
0.498928806046822	0.503717152834291	0.494616490438641	0.506999979332011	0.504994357638889
0.501574992787153	0.498225425421517	0.49854386899643	0.501248883928571	0.516675181878307
0.498588958012342	0.503678611354639	0.495888037393753	0.513092096560847	0.511424499834656
0.490895210895744	0.504971559073131	0.493057253714349	0.515603773974868	0.496436487268519
0.491995931284668	0.506824694317049	0.494176169441095	0.51657849702381	0.497333829365079
0.497448359674735	0.501292974738563	0.498985590989756	0.510401806382275	0.501070932539682
0.49454404180655	0.502560163836876	0.501464546904206	0.51180966848545	0.506220858134921
0.496021446476387	0.506371749679091	0.501489426790191	0.511516121031746	0.513440021494709
0.499080513430202	0.505158196091504	0.50212637672994	0.509279741236773	0.510796234292328
0.502763977766937	0.508967280150026	0.498914002141771	0.503957651289683	0.503723979001323
0.497104891873012	0.511688216941413	0.491883528350441	0.502949115410053	0.506108568948413
0.491217052714912	0.512849498816513	0.49408677385542	0.513405774636243	0.509325913525132
0.490922104545418	0.505745901561568	0.497531919162421	0.501933511078042	0.506582795965608
0.48848053525269	0.500355691527626	0.497507528399873	0.498278459821429	0.507916025958995
0.490318206738168	0.501935171148851	0.499274713937457	0.49638957093254	0.508133370535714
0.494583766045364	0.503382903204764	0.500026634889206	0.489560453869048	0.507623015873016
0.498139999100591	0.507887830658121	0.505503769306608	0.498600115740741	0.495684089781746
0.500563626629155	0.508692583886693	0.505202921871866	0.493263620205026	0.490485615079365
0.501310724107352	0.504449341617744	0.500426982175956	0.502070891203704	0.491122065145503
0.500469984308329	0.498150660585557	0.502886312442217	0.491165157903439	0.49290730406746
0.49976813370733	0.498161310870068	0.505014055780938	0.490229600694445	0.499580832506614
0.495690304063075	0.504041089380904	0.505345877786185	0.491991505456349	0.495352223875661
0.495093605206551	0.504053975652954	0.505028351175532	0.509019655257936	0.490269221230159
0.496663240610546	0.505643042376628	0.499918363597256	0.504187748015873	0.498898664847884
0.498386871499245	0.511730136992783	0.507073059770058	0.502558469742063	0.504628141534391
0.499779329089077	0.509616425958607	0.509196966701019	0.49789382853836	0.501157056051587
0.492822198345636	0.512152266235915	0.508505819856926	0.504413421792328	0.500641947751323
0.498374325356648	0.509736525997969	0.506804569974703	0.497531477347884	0.507695085152116
0.499371131571968	0.510375195162275	0.507064943862997	0.498208932705026	0.510690310846561
0.494625160684603	0.511488484196896	0.506281854026939	0.499847759589947	0.503461433531746
0.499154767840768	0.509965963629247	0.503168578183205	0.503666149966931	0.511564422123016
0.498366934787222	0.51290687941488	0.502614037514589	0.500993282903439	0.516840856481482
0.492435689836623	0.512419644564146	0.502772808364016	0.503677000661376	0.513447234623016
0.493337865329451	0.503346986933506	0.502684482533193	0.498868220899471	0.515418464781746
0.493596793955626	0.504598588117991	0.502221236635947	0.500265459656085	0.511178137400794
0.494680041328548	0.511460536889632	0.49924970697167	0.509621879133598	0.50903833912037
0.500638486027701	0.509089530906322	0.501709225307688	0.509358010912699	0.505497685185185
0.505141565023066	0.505303591000166	0.503640245888938	0.498699342757937	0.50722125082672
0.505472660222788	0.503717115579499	0.506701861251273	0.50361578207672	0.508289909887566
0.512203002648335	0.502911127452429	0.507119751005793	0.500957113921958	0.501214719742063
0.510465144172008	0.501280503693165	0.50519645309484	0.49594283234127	0.511728753306878
0.500135404492817	0.499358550479052	0.504099995894599	0.50019992146164	0.51639345651455
0.494478873592402	0.496675899296747	0.497735153957895	0.500095692791005	0.507586350859788
0.492135213170478	0.496285607114225	0.496963041763231	0.506390769675926	0.507452442956349
0.495003523515903	0.501146029847123	0.4992490607059	0.502036871693122	0.499354952050265
0.492238586998866	0.505596875508926	0.498926227174818	0.513000599371693	0.499296730324074
0.491632155012452	0.506859047838954	0.49876623052627	0.505432229662698	0.498649677579365
0.491332183250675	0.502296097863816	0.506470499342095	0.496727141203704	0.495756717096561
0.488311473357372	0.497743540033915	0.501967053598107	0.493491236772487	0.49701031332672
0.490451047959768	0.494816177184894	0.502330469345937	0.491349971064815	0.495503782242063
0.487094740555402	0.494102020954679	0.501580548197719	0.487270647321429	0.483700355489418
0.487868946755478	0.493596314663609	0.502632870738018	0.486663380456349	0.496882130456349
0.483176677993943	0.493673819696557	0.505428135961111	0.499548693783069	0.50358451140873
0.490434481615846	0.492960434869447	0.502301696131851	0.507133225859788	0.500116939484127
0.49268850755536	0.493614959670091	0.501244781035788	0.504205563822751	0.497050739914021
0.492614901616283	0.491509928016241	0.497529847990205	0.501403542493386	0.503186053240741
0.495692454072317	0.492286354322921	0.49229782783959	0.493037781084656	0.503017299107143
0.501059011148273	0.491660824654413	0.495892087945524	0.492263661541005	0.491495763062169
0.494415044706159	0.495321307942826	0.500300071426706	0.501136863425926	0.492349351025132
0.491346455944142	0.49715753634547	0.49830036626074	0.4974904307209	0.49722583912037
0.491361901064967	0.50151275015231	0.489762591298125	0.496752314814815	0.496473751653439
0.493741063180428	0.50587730573744	0.49505162282461	0.503188802083333	0.508047350363757
0.494816902940532	0.507349823880028	0.493814975633625	0.502293382109788	0.518891079695767
0.492037159107669	0.503898033979661	0.493717871481665	0.495296916335979	0.503746775793651
0.494908247142474	0.498674597282394	0.494539472107395	0.483503368882275	0.501355427414021
0.499018333854114	0.491312222799005	0.490772736209064	0.484875806051587	0.502855014054233
0.49668525026227	0.492930273543782	0.493496598891604	0.489789620535714	0.49803515625
0.500469527734018	0.499793719323431	0.492823796589438	0.499812830687831	0.483396122685185
0.50032582479636	0.498866188498271	0.490618515329526	0.504454096395503	0.492694692460317
0.493047307717141	0.495156855711001	0.491239982900906	0.502660755621693	0.498837652943122
0.494369712862384	0.498865180235218	0.487181058660998	0.495992352843915	0.496683118386243
0.502370211632562	0.49809948332647	0.490758406934476	0.493104187334656	0.507802124669312
0.502345062729384	0.495036268296083	0.494103063365306	0.494402612433863	0.504154141865079
0.494274844247787	0.492579882193716	0.492021023165414	0.489346478174603	0.505124565972222
0.491912114850039	0.496643921630082	0.496582683347705	0.49295490244709	0.504208994708995
0.492129485559203	0.503036192038984	0.495532914004961	0.49710652281746	0.498190579530423
0.492967807810423	0.506186843235474	0.496396368827573	0.495188285383598	0.499205791170635
0.493058278946754	0.496694914332067	0.500171745317381	0.49239134837963	0.498551649305556
0.491086583181596	0.491762452456325	0.496487033722784	0.491748553240741	0.503543444113757
0.486716842862262	0.49599524163414	0.49965373524279	0.501493096891534	0.515364934689153
0.484201997509861	0.49879870576567	0.500817873682671	0.505674396494709	0.513815310846561
0.488676368430689	0.497528561554011	0.493077095827395	0.490281746031746	0.512455047123016
0.483410353706528	0.498501397417482	0.489970466278192	0.500033172123016	0.50634587880291
0.485160345679196	0.496906816772564	0.490325745434703	0.504132337136243	0.493679108796296
0.492843034783109	0.504123248291543	0.489696800996506	0.505977389219577	0.497207258597884
0.49878280407309	0.505487565113364	0.48913656052045	0.509381613756614	0.506681423611111
0.494177627763753	0.500470570408317	0.495573042968335	0.511674499834656	0.511388041501323
0.489423623218535	0.498767587353111	0.503702668935043	0.498728629298942	0.509716249173281
0.492766853135816	0.497497652176551	0.501000165189373	0.497162574404762	0.491456721230159
0.490498495713231	0.495399038149847	0.500951260830319	0.502876281415344	0.492513661541005
0.49003045600182	0.501759107388882	0.497551555213741	0.502337528935185	0.499099413029101
0.488582106255224	0.500841546957225	0.494982644907902	0.506483506944444	0.499653170469577
0.4881987982016	0.497863463896075	0.496738290682498	0.504240575396825	0.501048135747354
0.488811482761767	0.495843475049826	0.496569151548966	0.512137008101852	0.498312210648148
0.491208326729051	0.499017685351966	0.493993124180438	0.510705336474868	0.49364701140873
0.493999770260414	0.49745423087868	0.494270386280628	0.503032448743386	0.504146866732804
0.489634104317955	0.498820131979558	0.498287003620669	0.504713231646825	0.514415302579365
0.485420380638815	0.495717937765316	0.498836575875982	0.496256159060847	0.502293836805556
0.492795928901506	0.50153273226909	0.496364805228859	0.498507688492064	0.496447606646825
0.498639963483457	0.505027526884051	0.49716710443057	0.49646412037037	0.495617662863757
0.494678361102179	0.511129143222361	0.499979688265662	0.505653914517196	0.495766741071429
0.489583631992496	0.512771791526477	0.503906746294739	0.494697854662699	0.495298094411376
0.484016375892787	0.507796766278448	0.505209783625374	0.492856336805556	0.494484664351852
0.488472507200175	0.494019256708601	0.503430927327217	0.486820147156085	0.490289723875661
0.491363596886127	0.488927318121299	0.499129231214346	0.487934027777778	0.48825425760582
0.487543651045121	0.496208324754154	0.49826001176332	0.50076703042328	0.497939484126984
0.493596914196987	0.489226398108313	0.493355898220138	0.498986235119048	0.494565579530423
0.50358685594993	0.493695466281404	0.489660491907584	0.49044496114418	0.506161086309524
0.504927085285237	0.497475991844067	0.489879210760546	0.498067604993386	0.500782076719577
0.5027712185022	0.496369465724283	0.489431033194065	0.497975839120371	0.502858031580688
0.502030653757265	0.495038397807781	0.483610749720891	0.495250868055555	0.502542204034392
0.503222262714006	0.502870315949556	0.49252987827777	0.504173962466931	0.500434813161376
0.49176250644537	0.496499025851831	0.504034715067188	0.507277467757936	0.494386739417989
0.490913817147738	0.49681900027903	0.50444833431568	0.514351748511905	0.494702194940476
0.499245830641546	0.495739340691765	0.504198254617982	0.509592571924603	0.495691592261905
0.500098047943948	0.497645368023998	0.503154592906058	0.504476169808201	0.48857990244709
0.498552985135875	0.498883095610359	0.499369414852048	0.503963148974868	0.502365534060847
0.508196131254656	0.490999278940172	0.493748347097677	0.50923187417328	0.497995639054233
0.509648744651477	0.493745479222219	0.486524433736132	0.501235325727513	0.500805782903439
0.506056175075509	0.494525238568119	0.487105087624467	0.493100901124339	0.488897776124339
0.492352283662022	0.494928087971057	0.49374094364384	0.501185061177249	0.493734912367725
0.491942658217437	0.494147099584925	0.495393028145187	0.493909701554233	0.49171589781746
0.500072115067814	0.488087784680568	0.49733609055103	0.488157469411376	0.500434792493386
0.505526129379704	0.500778036744824	0.499949452908587	0.485229249338624	0.506284350198413
0.500733296522063	0.506314031365602	0.4989508872882	0.485149925595238	0.513435247189153
0.492603111343316	0.5013358466445	0.503883679877739	0.48884304728836	0.501557849702381
0.501692502742169	0.494619440515599	0.502978766399587	0.498801235945767	0.486228525958995
0.498440888821768	0.494000358141131	0.492681199026009	0.496053695436508	0.490818018353175
0.498303076980101	0.493294925462006	0.48378714248635	0.490171957671958	0.482662905092593
0.502264637645822	0.492932558374902	0.498901343758763	0.500156312003968	0.480688244047619
0.503239513798039	0.489632107213803	0.500496498647924	0.481449384093915	0.483209759424603
0.506913251070093	0.48989302907609	0.499555462784128	0.487013392857143	0.49199892526455
0.508740859301012	0.491868831771994	0.498569925032813	0.488034184854497	0.494039186507937
0.50986511655819	0.491475984721151	0.495217659585292	0.499218357308201	0.506775256283069
0.507112947793809	0.48756036078499	0.499928206839057	0.490201161541005	0.495107225529101
0.500231204587068	0.493519769006699	0.494828660762655	0.495967468584656	0.493121589781746
0.498026997151672	0.496817216744833	0.491978575423352	0.515190538194444	0.496941302910053
0.503560340088167	0.501048028858724	0.500992660968581	0.508937313988095	0.495062210648148
0.506385561199521	0.507721137995878	0.497599490042644	0.492996486441799	0.50414951223545
0.499375533053682	0.506829311525009	0.49182037255999	0.502089554398148	0.510337032903439
0.499650983469787	0.506975486232007	0.491221480137561	0.514696573247355	0.510128224206349
0.500394743889989	0.505307758672421	0.497634406418706	0.513483961640211	0.501102905919312
0.497582567328622	0.505685559764208	0.502294161233071	0.516366774140212	0.494727575231481
0.48753339341518	0.5023320412369	0.496752700506122	0.512864314649471	0.495930886243386
0.491318472787252	0.505912466522295	0.5008444751772	0.520986007771164	0.510070333167989
0.486063094168198	0.496760993288169	0.50049399032455	0.513862351190476	0.497733858300265
0.485755355214093	0.495238741789434	0.50185162262506	0.497245060350529	0.492291666666667
0.491769704926004	0.490244893868247	0.497986501143157	0.494349475033069	0.498503988921958
0.496068004332899	0.497868024228011	0.495547478305742	0.506055018187831	0.494009734623016
0.495636597077924	0.501277110732544	0.498876051047109	0.506275256283069	0.489665343915344
0.498048600912158	0.503733894903205	0.501639838144184	0.500253100198413	0.489945829199735
0.496608146943384	0.493581444340125	0.499693437390356	0.496022569444444	0.482431237599206
0.493851494198697	0.489772338097859	0.49887769149387	0.498351397156085	0.473486069775132
0.494618146809612	0.489419713309993	0.507312462554689	0.499893394510582	0.4774296875
0.507400160540509	0.493060074363549	0.500418000553164	0.49608416005291	0.476175657242064
0.502700140490574	0.496184641574872	0.500288935154494	0.495949425429894	0.489286789021164
0.498161383770098	0.495449703080178	0.504655871094994	0.496671337632275	0.486016472387566
0.501254509942671	0.489786488104976	0.502717708398946	0.495334738756614	0.483649966931217
0.498385634523655	0.487441192958524	0.499455353086802	0.484274119543651	0.473594411375661
0.49963311776089	0.491824633871903	0.504717671753459	0.486238425925926	0.472855613425926
0.497342204056436	0.492993645194008	0.502931604531256	0.483916956018519	0.478625661375661
0.500960063236164	0.494219473425617	0.507883584462825	0.499015831679894	0.485149057539683
0.496780515560434	0.497436144246977	0.506818707627775	0.502523664847884	0.487958850033069
0.495758629813722	0.499616885335586	0.510240085530501	0.498619626322751	0.494363425925926
0.500254109771737	0.501537811265804	0.506578737730106	0.504430596891534	0.508691468253968
0.501089746821626	0.499554279741168	0.504970314460789	0.505966207837302	0.515635830026455
0.506779554505861	0.496358692896493	0.512612887289328	0.500153563161376	0.496774532903439
0.507383402294298	0.4987016821982	0.513137749777112	0.490669456845238	0.501927662037037
0.503954305883905	0.497260330719029	0.506207649562605	0.493026103670635	0.491501157407407
0.501360863847823	0.492384706273329	0.502524651090285	0.493136450066138	0.492677786044974
0.50432863675136	0.49729208816547	0.499517399285753	0.494493489583333	0.490629815641534
0.504662114254759	0.490521561025546	0.4963835623904	0.485646763392857	0.48886326058201
0.499389354806278	0.498176302086399	0.496896438930096	0.487804997519841	0.489547350363757
0.496364347439119	0.503513800455384	0.500651648689556	0.494878844246032	0.492959614748677
0.497510312975611	0.501785818783372	0.506603904232275	0.492309131117725	0.495744460978836
0.496341062330685	0.494485062698624	0.502467797613191	0.48652203207672	0.496391803075397
0.491862568005452	0.497122713012588	0.499656638559828	0.499138310185185	0.494686342592593
0.493512741031503	0.498173975118173	0.501835224794629	0.503540178571429	0.49566937417328
0.495835261188333	0.500147480428434	0.495156528875516	0.508280712632275	0.501685350529101
0.498249663314481	0.506305919335236	0.498796355298892	0.507546544312169	0.499534143518518
0.498434519006045	0.501118188895621	0.506346599617681	0.503215939153439	0.502286354993386
0.500618020365081	0.495961869145719	0.496976848742029	0.490200500165344	0.501146494708995
0.49612670246121	0.501004004287178	0.49021320908366	0.48208843832672	0.500303695436508
0.495112186441475	0.501923413424646	0.48473953287394	0.493029389880952	0.496294932208995
0.501256810634287	0.506822996779032	0.484934952645225	0.496190951554233	0.507403852513228
0.500908962323597	0.508529282618949	0.501129342864327	0.487564380787037	0.510120453042328
0.501947848728152	0.507611926301754	0.502772434320313	0.489192336309524	0.507222139550265
0.505627737920618	0.5046060148564	0.500891751688751	0.488462673611111	0.50865802744709
0.513218156876735	0.501696575292328	0.504628118426262	0.486736028439153	0.506746155753968
0.511394315756246	0.503574221256306	0.508680016639697	0.498434069113757	0.504206824570106
0.514145542721942	0.501564873701504	0.511145962210706	0.488806609623016	0.496121858465609
0.512568432476863	0.503701675246459	0.502440165715142	0.495806836970899	0.499159184854497
0.512585899683142	0.502064560078597	0.503407244381625	0.511268973214286	0.502222366898148
0.509868220749465	0.504590952860563	0.501319339258124	0.506708312665344	0.500360491071429
0.50512069326482	0.506835405197444	0.498562237430045	0.490518270502645	0.498816964285714
0.507956213450857	0.500620573094995	0.50070832487418	0.486934131117725	0.495426959325397
0.503167812623246	0.493535369515927	0.505782422243461	0.489555142195767	0.490518890542328
0.504045421432071	0.488799803806078	0.504754996125165	0.486739728009259	0.490088707010582
0.504178608245389	0.492369871756038	0.496830400097463	0.483289971891535	0.491443948412698
0.505632649380627	0.492107220361373	0.49372254134921	0.495918134093915	0.487483217592593
0.503483671394893	0.492656383411602	0.49716715240102	0.494093812003968	0.486975446428571
0.500498116785857	0.495375497684368	0.502841817172901	0.490528273809524	0.48913318452381
0.500675344023553	0.497064636271825	0.503129961456192	0.49061966765873	0.490558407738095
0.496666634720849	0.497566057975691	0.496895346603945	0.488626260747355	0.490357266865079
0.490317611249114	0.501926014390089	0.491450152244699	0.500182333002645	0.504684585813492
0.496803094276421	0.500451711512525	0.490002654338665	0.512256117724868	0.500222015542328
0.499312712816274	0.495983191464163	0.490178380262548	0.507426029265873	0.4924630869709
0.495638549679181	0.489636649784436	0.492374506872021	0.492147197420635	0.500912843088624
0.492839172305318	0.49191170225999	0.492879325552886	0.492642154431217	0.494945023148148
0.484970885058273	0.499961840209512	0.493959686130918	0.494226107804233	0.490494233630952
0.491687921434932	0.503240132444234	0.494354892559641	0.489444465112434	0.488968584656085
0.496511051349642	0.500701795377961	0.497650091058449	0.494711309523809	0.494293630125661
0.491801772796683	0.500024706837848	0.498764664205552	0.491686693948413	0.507356233465608
0.495114835931144	0.499302853308279	0.501350222496884	0.486229270006614	0.514837487599206
0.497467418870601	0.501295500141825	0.499987959110795	0.489864769345238	0.510181051587302
0.502078684435041	0.497930586824339	0.504789551146254	0.487847532242064	0.50544033151455
0.500357816872367	0.494395650786897	0.505777426413824	0.486798611111111	0.497705501818783
0.498345939558288	0.498613423912706	0.497306367650557	0.492313430059524	0.517490678736772
0.49819849496415	0.502132943188134	0.501016973397199	0.494338004298942	0.51323509837963
0.502494379406193	0.50291262305527	0.502354382057862	0.494660755621693	0.501203579695767
0.504635173879472	0.504800769382732	0.502818550395971	0.495386222718254	0.494124359292328
0.496655704149085	0.500516712143981	0.502769353084502	0.49965482390873	0.490246569113757
0.499442456098311	0.498901128761431	0.50575949605862	0.501653356481481	0.490251219411376
0.501523268118695	0.498831001337166	0.499932076218535	0.500548590443122	0.488817232969577
0.503227309340798	0.494154907527076	0.500180242968144	0.490643063822751	0.493130828373016
0.502835517135549	0.497477748554917	0.502985737625929	0.480799892526455	0.503544353505291
0.496660387997697	0.496565538784614	0.50269654955088	0.486500971395503	0.492329282407408
0.495115461815223	0.491779981528245	0.500883421298769	0.487597552910053	0.481691902281746
0.493917080631224	0.494661098812585	0.495813699266661	0.487828352347884	0.481934606481482
0.495647637753412	0.501114444326615	0.491265870380521	0.490718419312169	0.490969597387566
0.498587742349293	0.501797965023295	0.496306066783954	0.492922371031746	0.489116381448413
0.501756504967176	0.502458847258869	0.503581419208556	0.490176711309524	0.500132254464286
0.501278741180256	0.504529710096096	0.509633039953623	0.500895874669312	0.504002955522487
0.499543618235764	0.502562686981652	0.508310940883119	0.499254588293651	0.50664134837963
0.500626553046041	0.502679729368847	0.50434732104791	0.498469080687831	0.502013537533069
0.503361249995197	0.497578852255334	0.501553859674226	0.494227575231481	0.504022590112434
0.507641550746576	0.494276916311175	0.498904251619885	0.493858238260582	0.508908812830688
0.505777686099616	0.49152353230785	0.500989228588429	0.489596808862434	0.503062789351852
0.503234338802915	0.493213038307982	0.502952502319543	0.497649264219577	0.496245060350529
0.502296266925765	0.490178132829076	0.496988099451404	0.49696128885582	0.499540426587302
0.504968096564441	0.493540049757093	0.498056729542362	0.484912739748677	0.500002666170635
0.507592386932448	0.490871292662792	0.498412459222	0.480781684027778	0.496107266865079
0.510676240632088	0.494394230927631	0.498586411093299	0.484285962301587	0.498095279431217
0.506933877642142	0.496610024340138	0.499934799781272	0.492326884920635	0.504208602017196
0.502363854754588	0.491464011559399	0.500351423726503	0.49547478505291	0.492711350859788
0.507368945094827	0.495412978766741	0.500829213617138	0.487441509589947	0.489971023478836
0.509110190512554	0.497528125640756	0.498693037253418	0.47949078207672	0.49543216765873
0.505185089728404	0.497166704764558	0.505074727619596	0.483592220568783	0.492722904265873
0.503228050093393	0.504394104554636	0.507120244109371	0.483539620535714	0.501526165674603
0.507792846641045	0.505586552168297	0.505690500502409	0.484625785383598	0.49681355406746
0.512560482906719	0.502624042568201	0.503094821723232	0.487619853670635	0.496996155753968
0.51451949329007	0.504836030613986	0.50083197623839	0.490773251488095	0.497508308531746
0.513109683122319	0.506751063815665	0.50484217614196	0.494660548941799	0.505440372850529
0.50778007466778	0.498983648628643	0.508091259261905	0.487289021164021	0.504326161541005
0.505355898817764	0.496722683709505	0.50168334066948	0.486528149801587	0.503634713955026
0.506633173658407	0.502586640440847	0.497099009156036	0.48572796792328	0.492744646990741
0.514094382621213	0.507685954539303	0.49746755711024	0.490083974041005	0.493326946924603
0.520126335602938	0.513558611861317	0.503068050828732	0.500896122685185	0.497009383267196
0.518792334802821	0.510399536958348	0.506007458601011	0.508731853505291	0.496651517030423
0.525051101162942	0.506425706180905	0.505703764102602	0.504497726521164	0.502290984623016
0.532579118319747	0.513790506487249	0.501042772248203	0.507649966931217	0.512220114087302
0.534204398831825	0.516596483132833	0.50532356122976	0.498284970238095	0.506979145998677
0.539858244755735	0.514615255082042	0.512541314342924	0.505618551587302	0.498704034391534
0.539939764026994	0.51281167392315	0.512546264856443	0.506399016203704	0.50040943287037
0.540259916248612	0.512760367263573	0.50190779715477	0.507236214451058	0.503364273313492
0.544731972398057	0.51792243638439	0.502715233665461	0.515968253968254	0.505531642691799
0.545086847102492	0.521415915656357	0.507395480925542	0.520095630787037	0.506205708498677
0.548011701435796	0.524115663382502	0.508809310053222	0.523099681712963	0.509748119212963
0.549188666865454	0.526438707464542	0.513030812645498	0.522318576388889	0.51384124917328
0.553092828083141	0.52399135579993	0.513269645868818	0.517573330026455	0.513775876322751
0.556628261866267	0.528955534078482	0.510758667500804	0.517236607142857	0.522102802579365
0.557256858036934	0.535526574595161	0.511918174318275	0.527209800760582	0.527152819113757
0.556231966404384	0.535739512625363	0.50905626291973	0.526638992228836	0.531939318783069
0.560506775461696	0.5358870357683	0.508850154254291	0.524295407572751	0.531172391699735
0.564975884795941	0.542102194025184	0.513074061350097	0.535435825892857	0.524489500661376
0.564460458862023	0.544703868018745	0.516006189988271	0.540377748842593	0.530327504960317
0.568056375564642	0.548815599630872	0.512626499181609	0.539641389715609	0.525821821263228
0.57592259105999	0.548850206029065	0.512412339950647	0.546333746693122	0.527035218253968
0.573448315654706	0.552694834411316	0.515474822880509	0.550691468253968	0.534469742063492
0.573432495290598	0.552051914986742	0.519916232207797	0.547519944609788	0.526518849206349
0.57632992629039	0.553608665255594	0.518489286175743	0.557268663194444	0.524889632936508
0.572535450627238	0.557615133300108	0.518453586126893	0.562871961805556	0.522218522652116
0.569401787104853	0.561409475942551	0.521163656319647	0.557535920965609	0.525297267691799
0.566458833710511	0.560589460320985	0.523535692910084	0.547712384259259	0.522645461309524
0.567947235166103	0.56441877357818	0.521479006921518	0.545712590939153	0.527471519510582
0.570664281805587	0.566875956177369	0.516839855443695	0.555302331349207	0.531315290178571
0.570808836389013	0.568940838455497	0.516271428125696	0.56057705026455	0.542956493882275
0.573311721655373	0.568200846096127	0.520501300085129	0.559392381779101	0.548440414186508
0.571973338248758	0.568496154596257	0.523975105578912	0.55894673859127	0.541209904100529
0.571670174449817	0.568642750421386	0.530492239849146	0.558851645171958	0.539644717261905
0.573332789094528	0.573254498236358	0.527212047587662	0.562805576223545	0.548231150793651
0.580093621723643	0.57387183837319	0.519228378707365	0.565782221395503	0.547275276951058
0.577609331825626	0.578315134674105	0.519208687893871	0.561769696593915	0.552142071759259
0.579468415820787	0.583187672789472	0.521396766483702	0.559090587797619	0.553816075562169
0.582677552717651	0.587594966718201	0.526980330017171	0.562811011904762	0.557323640046296
0.581992059302843	0.584623456820782	0.52702237361233	0.562032903439153	0.562766865079365
0.579800321612427	0.582671250689707	0.52237236644862	0.552953290343915	0.560114314649471
0.583035753933668	0.586284257209249	0.518228484221748	0.55246695188492	0.558185784556878
0.583596916532118	0.587234406005634	0.516145078757864	0.5552599619709	0.563646866732804
0.582067682583022	0.581959957514004	0.514489069849161	0.557174479166667	0.560341497189153
0.579011082582658	0.580174938845117	0.509009447876692	0.561411065641534	0.554539558531746
0.57633669320101	0.585144518115527	0.511426238694992	0.554882233796296	0.558275834986772
0.574554909225028	0.584929617216135	0.516736812781625	0.558656539351852	0.560575830853175
0.571030418905429	0.57997552866803	0.51875582194189	0.558037243716931	0.559387958829365
0.56956495974878	0.576708392386087	0.521743802154477	0.559360573743386	0.558184255125661
0.571441952744737	0.578518849667682	0.520553166121247	0.55231144593254	0.559139302248677
0.568515807939883	0.577147118460141	0.518728510653892	0.545909040178572	0.559270357969577
0.565430348068695	0.571713838412248	0.515831291632591	0.552425347222222	0.547422123015873
0.564601698550759	0.573109154439982	0.519090438520673	0.551463396990741	0.5530291005291
0.565335633238056	0.579618621362387	0.522141822062401	0.545217468584656	0.563710482804233
0.567650352938439	0.579420036733296	0.522834258067929	0.548526951058201	0.569796482308201
0.565206088168782	0.57395054163235	0.524735507097729	0.549332258597884	0.567070477843915
0.567834400258248	0.574789786730394	0.521915582696641	0.551223338293651	0.556552992724868
0.568779002666382	0.575294100989601	0.523976092916665	0.543033688822751	0.562236483134921
0.568577374296272	0.575092149484885	0.525353684980235	0.545867518187831	0.567733072916667
0.568588147548168	0.574584810612805	0.51599687689138	0.53947619047619	0.562565889550264
0.569248309735634	0.573607755729747	0.514852597293062	0.539578621031746	0.557051649305555
0.572639821850355	0.574668451823192	0.516191913029209	0.545555700231481	0.558066881613757
0.573557733977261	0.574687313350478	0.516636518051161	0.54808488343254	0.565704055059524
0.573671002920559	0.577665324106878	0.517901307015671	0.550578765707672	0.563023478835979
0.574324224485634	0.579748076848475	0.520061394418464	0.543073330026455	0.57112109375
0.571491011536732	0.576507570926358	0.513525070791727	0.54338316385582	0.569652013062169
0.571578393930953	0.572009147643065	0.510914482754541	0.53982316468254	0.563577876984127
0.572369742953382	0.574223921390233	0.515389823237637	0.54305999917328	0.559278273809524
0.574235493121511	0.575713633636081	0.519220549492403	0.546765955687831	0.56400283151455
0.572325142350503	0.576542164317821	0.516793181543802	0.544212198247355	0.559312789351852
0.570631427409659	0.58035051615183	0.515645814189076	0.548772714120371	0.557987165178572
0.570721263175759	0.57890552611962	0.519286734657547	0.553810557208995	0.558620411706349
0.570537640599411	0.574194625327675	0.521528354933348	0.54653265542328	0.559065042162698
0.56764416167337	0.579104313481	0.523671809756067	0.544214389054233	0.554346354166667
0.569101961582568	0.577445299334869	0.525512099105533	0.538569010416667	0.564956535218254
0.571029260108184	0.578372831636731	0.526362039223945	0.539492290839947	0.568944899140212
0.571526465917042	0.579225226365654	0.528558613043377	0.545743282903439	0.56540374917328
0.571020522980632	0.576045206960256	0.529295753633467	0.541157407407408	0.562160135582011
0.569642915901439	0.573075006396828	0.52552500277688	0.529762834821429	0.564040323247355
0.569752947223976	0.571366167742687	0.520947602769713	0.52543466848545	0.566364852017196
0.569885411209512	0.570678521265593	0.520123434972557	0.535397218088624	0.560918568121693
0.572076885221742	0.569936158385505	0.520544137940574	0.545433862433862	0.556129381613757
0.569712736534459	0.572943785674363	0.521179504492179	0.546660445601852	0.551286727017196
0.566123747950808	0.569314420923697	0.520714618489792	0.547283234126984	0.55550353422619
0.564551640220517	0.570368823415087	0.523660926398988	0.547623305224868	0.557706514550265
0.564874570974614	0.570776324506211	0.529391877765384	0.543180183531746	0.557432663690476
0.563436498594159	0.570895204265913	0.529281839464723	0.542599020337302	0.557354125330688
0.564644004164443	0.572177895458159	0.5290891780336	0.545541583994709	0.553424892526455
0.563774096448921	0.571429347692457	0.527433555054795	0.54979439484127	0.560506861772487
0.566691197207236	0.567463696186421	0.523913353229805	0.547319010416667	0.55290164103836
0.567617539877394	0.564993638050654	0.521609978132221	0.540706845238095	0.555537553736772
0.569381977128613	0.564024215251902	0.523222401803001	0.538003926917989	0.553304976851852
0.571337170888584	0.563501723359865	0.525869259968201	0.530278893849206	0.555183449074074
0.571059802244146	0.564797234037883	0.52763183753647	0.535039868551587	0.560068803736773
0.567896700351621	0.567717572524262	0.530950805776665	0.548159639550265	0.555562996031746
0.564103417644029	0.566901021999448	0.533008354254555	0.551581597222222	0.554582692625661
0.563541180821464	0.56677814774019	0.531343412130023	0.543725797784392	0.547461702215608
0.560225152987868	0.56854762893561	0.530811101720908	0.542033358134921	0.553787925760582
0.557552210391028	0.565272731163761	0.526650457353351	0.534162905092593	0.558025132275132
0.563666227700368	0.559659859274482	0.523714356516316	0.537725343088624	0.554337528935185
0.566892599240818	0.560683785074893	0.528542879077551	0.541534267526455	0.558666501322751
0.568332705050252	0.563122195471943	0.530451225253072	0.545534825562169	0.550467489252646
0.567337461778454	0.56462001145512	0.528055370904707	0.548567026289683	0.547358692956349
0.563840260731833	0.564821204959462	0.527549483821912	0.549192894345238	0.55157564484127
0.558639864056442	0.567759236449577	0.525640900152946	0.549476851851852	0.558519427910053
0.564133434973358	0.568540966686889	0.521959393368293	0.540884961970899	0.560182126322751
0.566214567141729	0.566925930946202	0.526862336701465	0.542451492228836	0.559211102843915
0.565435385523582	0.565856676584995	0.53117857574762	0.546276372354497	0.557358527612434
0.56572284972863	0.565791662446058	0.534356058881695	0.552177290013227	0.552882523148148
0.564589684710719	0.565920790855411	0.533137022447166	0.551364025297619	0.552330543154762
0.565259663783654	0.56680307833928	0.53367558228095	0.544648189484127	0.555375206679894
0.56489860259938	0.565439629437607	0.532311082798975	0.538880477017196	0.553610904431217
0.561290455962578	0.566902725996121	0.534900110254221	0.542296895667989	0.55772123015873
0.561809753165518	0.569306687133451	0.535308304853641	0.53640517526455	0.561790261243386
0.56406982031622	0.565177380035483	0.536452760483689	0.541002066798942	0.544046275628307
0.564151455472823	0.559800028085954	0.535240780669572	0.55387144510582	0.5402208994709
0.563653476076466	0.564188664405136	0.532045160348568	0.55825710978836	0.546666377314815
0.561061096716587	0.568396967833974	0.534881007826365	0.55966902281746	0.55422478505291
0.559753079189534	0.563964793261096	0.536818203462227	0.552793402777778	0.552454261739418
0.558588869783225	0.559037706011181	0.5421882599248	0.545888702876984	0.544002996858466
0.559615780128831	0.558029158358812	0.543328744597746	0.545498139880953	0.546643001818783
0.560778053499516	0.567453902120855	0.537817295038615	0.547821407903439	0.55930150462963
0.561020642976727	0.571166864141079	0.535450159364487	0.546085730820106	0.548735387731481
0.559650422231023	0.564202839130406	0.537206774728882	0.547168051421958	0.546181175595238
0.556200980629307	0.563959881016748	0.540690867504951	0.550905609292328	0.544692522321429
0.55456547334985	0.567509447367599	0.54113731116187	0.554393063822751	0.539257502480159
0.554725600592107	0.568584634594005	0.54246380239296	0.551681857638889	0.541263640873016
0.557177270521928	0.569583132892743	0.54232960449781	0.552135830026455	0.54601527364418
0.55404826624497	0.57238016380489	0.538050696010472	0.546090732473545	0.547926690641534
0.551893045805234	0.56747638488442	0.534576739303899	0.545121238425926	0.549039827215608
0.554596948391071	0.564217197406167	0.535837096490787	0.543309544477513	0.541719225363756
0.553874345504179	0.560918664332885	0.535825253789788	0.539195705191799	0.543629298941799
0.553314806189648	0.560308052559128	0.535340610005608	0.539580005787037	0.539657118055556
0.552408880062605	0.564234816475159	0.532464821254617	0.544294167493386	0.538644138558201
0.551125038332938	0.563677182193172	0.531712594195385	0.545199756117725	0.538079468419312
0.55077515590857	0.563459995180126	0.532455436859533	0.549176029265873	0.533108837632275
0.552221609927379	0.564001764056037	0.525891299563265	0.544007213128307	0.541595858134921
0.554502187036653	0.562571153170141	0.529380453524066	0.539544560185185	0.549293444113757
0.554353560991434	0.564995530229757	0.533494999750997	0.544904265873016	0.551638992228836
0.554856013382252	0.566657301371001	0.531941958857757	0.554363694609788	0.561113611937831
0.556735559435143	0.562063391721111	0.531502432654619	0.551798941798942	0.551379877645503
0.552612435746087	0.561580418420519	0.532645131199193	0.54754685433201	0.549574652777778
0.550879034122691	0.562567082359834	0.53084876941495	0.546595713458995	0.553190558862434
0.55139627879661	0.55872144949826	0.529730132899917	0.54346023478836	0.542299148478836
0.551123530586905	0.559262229609718	0.530783628632621	0.539744295634921	0.545527240410053
0.553774263055661	0.560856827170284	0.528506066443961	0.544397424768518	0.539469907407408
0.553937238672274	0.562638792287536	0.536437308318836	0.54641335978836	0.537263186177249
0.556900279811028	0.564216780715587	0.537364111198696	0.545112785218254	0.53896484375
0.560293854914317	0.564383089327988	0.536222576083253	0.548096684854497	0.538592716600529
0.554719868864972	0.564633693981281	0.534017690215562	0.545242352843915	0.54698863260582
0.553524729877466	0.562956378951348	0.532412225678871	0.542458126653439	0.53998509837963
0.552802663087079	0.561070902161446	0.531222598025538	0.544443059689153	0.535969680059524
0.547306080622783	0.55771380638212	0.537093542265423	0.53844816468254	0.533916645998677
0.547817031957795	0.560037674877805	0.540915568899003	0.533897342096561	0.541695746527778
0.547586532713131	0.562882357903142	0.53698549552604	0.534849909060847	0.540111400462963
0.546151773398094	0.564413968573572	0.534543622037951	0.538593543320106	0.537912491732804
0.551352697036409	0.563275567969766	0.535653176298801	0.542982142857143	0.538885209986773
0.556364107066255	0.56506788088265	0.541124219756965	0.542790261243386	0.536085813492063
0.56071919490121	0.564877151544706	0.541966951480942	0.542610697751323	0.535756179728836
0.560801348073661	0.563315955048535	0.542230539405622	0.533888392857143	0.541026517030423
0.554759476227161	0.560945677822808	0.543867581829404	0.535115492724868	0.544976376488095
0.554421591299472	0.559893578940671	0.540964994328354	0.540652653769841	0.549216311177249
0.554214726502921	0.565101103000389	0.538630969884893	0.547407614087302	0.545106336805556
0.553481005804573	0.561410055330954	0.540013127201766	0.544398892195767	0.538542658730159
0.5552682321354	0.557122810863262	0.538465148707906	0.533791459986773	0.529905423280423
0.552974008932095	0.553038960323969	0.540412103834526	0.530630518353175	0.528627955522487
0.553914063527049	0.552395379950028	0.538778624495661	0.528114769345238	0.535363405257936
0.554013604002911	0.551082419543446	0.539076860961167	0.53199041005291	0.535677765376984
0.555804460519649	0.556057732086674	0.542188484127613	0.529343584656085	0.536839244378307
0.557967867420134	0.556839895181643	0.543152635851077	0.531258556547619	0.53851277281746
0.557882557004992	0.553713029281704	0.544478577107049	0.533659184854497	0.534012359457672
0.553408082978169	0.555139512363747	0.545720630895488	0.534452938988095	0.535976231812169
0.551788974710317	0.557683479096091	0.544921389710294	0.536697193287037	0.541952236276455
0.550055372186458	0.556296030244657	0.544791656401809	0.534919870205026	0.53824679646164
0.547806299953919	0.557690343037279	0.542422292564964	0.532148995535714	0.545472697585979
0.545407947264649	0.555369198867867	0.54110863548562	0.523082713293651	0.545684027777778
0.546363001287214	0.552420981549256	0.537500292483365	0.519354621362434	0.536922495039682
0.545967277827669	0.554928355484069	0.540715804661033	0.528201037533069	0.538348999669312
0.544844306967058	0.548969989969872	0.542425431187454	0.530548776455026	0.534063636739418
0.544208643826551	0.552623094124357	0.540692454298447	0.528373945932539	0.530098255621693
0.544137823435566	0.55432617724529	0.542519477599446	0.528918857473545	0.534879856977513
0.543376527456685	0.55218634825669	0.541332451743132	0.531071903935185	0.529898065476191
0.545195346737517	0.551056218188567	0.542996855656736	0.530657572751323	0.534069485780423
0.546929087005999	0.551509031540558	0.540478986210148	0.537300863921957	0.526542472718254
0.546309921430354	0.5496006191122	0.539175141176765	0.530757130456349	0.521512752149471
0.547185323075435	0.549589339959546	0.540264363458244	0.52838173776455	0.525638516865079
0.544176510447018	0.550616470400187	0.541770375497919	0.527390376984127	0.52317435515873
0.543704969122415	0.549878397165901	0.539457458176969	0.529878141534392	0.52332707093254
0.54689060518971	0.546244418648656	0.539605961121535	0.527516017691799	0.522137669477513
0.546326239266777	0.544589089622776	0.543073924639874	0.523953869047619	0.522078187003968
0.550466487148236	0.543444540018749	0.540505117736342	0.519940786210317	0.521802517361111
0.550686791423159	0.543300596956048	0.545264713011072	0.518546296296296	0.522083519345238
0.544146771085139	0.540369588063174	0.54417523984791	0.520587404927249	0.520523582175926
0.54300768645658	0.545646903066026	0.544027491329693	0.525567646329365	0.526786541005291
0.542268523901583	0.55084158205828	0.542420070922844	0.533200768849206	0.526069795800265
0.54333839910871	0.547791378934588	0.536716589258363	0.526054728835979	0.525452029596561
0.542937377208901	0.545849972835324	0.535390062184322	0.524526103670635	0.524628575562169
0.543968773895492	0.546332997340179	0.536468708238352	0.528274119543651	0.529680431547619
0.543401126244906	0.5429177263026	0.534795866473694	0.528268704530423	0.535630042989418
0.541798610543935	0.543810675705759	0.537662059418547	0.529904555224868	0.535756117724868
0.540888038196079	0.548213321791348	0.539542720378951	0.525587880291005	0.536262917493386
0.544304686444848	0.545901525212506	0.538622503129019	0.518579757771164	0.539841724537037
0.548024588609707	0.544007187645524	0.538603074503192	0.520860284391534	0.534742683531746
0.544813032793087	0.540793507138204	0.543238929058481	0.522830336474868	0.528826285548942
0.54121278028623	0.540348406930734	0.543464686179287	0.519347573578042	0.525056981646825
0.543954609908248	0.543853189445016	0.538978493423789	0.519026744378307	0.532195601851852
0.545188317906446	0.547846360451593	0.536054002102512	0.519114583333333	0.536026847718254
0.544703834095475	0.543074331439231	0.536907611218781	0.527443659060847	0.528545407572751
0.542490286248631	0.540794678065867	0.539706226345279	0.526719018683862	0.532218543320106
0.540589437940517	0.545624421945228	0.538243937175581	0.523402302414021	0.535957837301587
0.54469100391	0.54630325343067	0.541448454874884	0.514964657738095	0.539938698743386
0.547762228511134	0.54412772763991	0.54413630592162	0.513454943783069	0.544522672784392
0.545501691689971	0.544249744234179	0.545800384678378	0.518777943121693	0.537802124669312
0.541950983531614	0.540257589167972	0.544752956048473	0.511863239914021	0.531597697585979
0.539156594426708	0.536504268765031	0.544637358272848	0.508853236607143	0.527901145006614
0.536708515402013	0.533494176339219	0.542122068827403	0.510735925099206	0.529393559854498
0.533381850234429	0.532888592184185	0.538779471818157	0.509044952876984	0.534234188988095
0.531583888874786	0.533954995133321	0.536366494876985	0.502197709986772	0.534570519179894
0.533765907113968	0.532901805568738	0.539189926573246	0.499281828703704	0.533112743882275
0.535609991546111	0.53543135318162	0.539240283434023	0.501995060350529	0.530103381283069
0.536471947632282	0.538832137439697	0.540099574821256	0.500436383928571	0.532976066468254
0.537661621927908	0.535075752961702	0.540825117602839	0.508255973048942	0.532759093915344
0.539773771886155	0.533805995101805	0.53865754578506	0.515071159887566	0.528313016699735
0.53805184648616	0.531940883724846	0.537400900040916	0.51007740162037	0.525123656580688
0.536996608452209	0.534136152886962	0.538467074081731	0.505693927744709	0.529898106812169
0.53945475077745	0.535486685407702	0.542435525291958	0.510153893849206	0.52753410218254
0.540962543334308	0.535288452877527	0.547530738343221	0.514100901124339	0.518921564980159
0.542571498197238	0.530468012177815	0.548457652078661	0.514060081845238	0.512694361772487
0.542661410049263	0.530122384318634	0.550018142246153	0.507449900793651	0.519498408564815
0.53898943860631	0.534292374709544	0.544976030519563	0.518038483796296	0.52862357390873
0.538318011854371	0.537706307617441	0.539951678557959	0.526226521164021	0.52756177662037
0.535147556361068	0.534341813619473	0.544720876945692	0.517570953207672	0.521553695436508
0.536985301663766	0.534156288815804	0.544896855199074	0.515685123181217	0.513535259589947
0.535556788609454	0.534991035439889	0.538724495370284	0.520869171626984	0.520053054728836
0.537334636806504	0.537905920968806	0.53754082124748	0.52069248098545	0.527701037533069
0.534485464456118	0.536595771881066	0.537613490844506	0.521585276124339	0.530325376157407
0.534818901712999	0.53913502839366	0.536753316739185	0.525811280588624	0.537649450231481
0.531645202262913	0.53728536887466	0.537301542077651	0.529076616236773	0.535486896494709
0.528225549456827	0.533412449675628	0.538475040589838	0.524588913690476	0.535383597883598
0.526569982382995	0.531658646659367	0.533752621583847	0.523004381613757	0.530726190476191
0.524069855728967	0.532031907944866	0.528811221453177	0.525181588955026	0.525144283234127
0.526292498445937	0.5288115755845	0.531161219956015	0.522951802248677	0.524327566964286
0.528440499266227	0.523248968303883	0.531423834503256	0.521663029100529	0.525521990740741
0.529587537874598	0.525456724443427	0.531403973080566	0.521080377810846	0.52292435515873
0.530520558227313	0.527929042513323	0.52953941289332	0.516698102678571	0.529919436177249
0.532135781596029	0.52792087249813	0.528778322164973	0.520688657407407	0.527037099041005
0.532646008853938	0.530086987445396	0.532858500084939	0.52732351603836	0.520762834821428
0.533627100371103	0.529340686244302	0.531704787535455	0.515783130787037	0.520905650628307
0.530504434952776	0.522631672675056	0.534807735436027	0.515212962962963	0.526488797949735
0.523988905051879	0.523266389489687	0.533184055131752	0.511162615740741	0.524428240740741
0.524202624216602	0.525703873136106	0.530089094513016	0.510272693452381	0.531423321759259
0.524628040348181	0.524458075265594	0.528374145652611	0.509042927414021	0.534076967592593
0.523800762264925	0.526019912803757	0.53143191318733	0.506783440806878	0.527778542493386
0.527684481076773	0.528049397362992	0.531014798922994	0.514442315641534	0.528848152281746
0.531929687558761	0.526611412327677	0.532070361272985	0.514326430224868	0.520691881613757
0.536583490985332	0.527400970989355	0.533737070126968	0.510846168154762	0.519954757771164
0.532098808524718	0.526024866850526	0.535442752632727	0.507086536871693	0.522798466435185
0.528816781825413	0.527828636368133	0.536112949840972	0.509310123181217	0.528679873511905
0.527348712176295	0.525249235344248	0.534427748670156	0.510363570601852	0.522438037367725
0.530841803226352	0.526727008962222	0.532434922601674	0.517815042162698	0.52149962797619
0.532058743052756	0.525884769365297	0.530945246475223	0.518741608796296	0.520343812003968
0.526586347088103	0.527006471340268	0.532266911027209	0.514711702215609	0.514865596064815
0.524259487486376	0.528346544032742	0.532510710226405	0.521263950892857	0.513221622850529
0.524908986942111	0.52833075799046	0.533270599660064	0.519214885085979	0.520043361441799
0.527817984463847	0.527973548763114	0.532470512792691	0.518968646660053	0.519187334656085
0.524103570922128	0.526301358270059	0.529530677092985	0.51491441385582	0.514133246527778
0.527059044851826	0.526135930145104	0.532438264856594	0.523136036706349	0.517997437169312
0.525814284847389	0.526154514729434	0.530570478779303	0.516388578869048	0.520436487268518
0.521481674362277	0.523354502480982	0.525877237128877	0.511193989748677	0.518740823412698
0.523907431279906	0.521897670905118	0.526062821659311	0.516673115079365	0.513585317460317
0.528119307006914	0.523391473022993	0.529611122596039	0.514013888888889	0.512675574570106
0.528902303268435	0.524277253538321	0.533362086519289	0.505834904100529	0.518661003637566
0.525681064608996	0.52335067798356	0.529530292949812	0.50812890625	0.517670862268519
0.526840429287922	0.522373521121193	0.527765494902557	0.512493840939154	0.51873509837963
0.527769346439969	0.523832422226036	0.52646849041515	0.513081535218254	0.527095589451058
0.527444714433104	0.529328626161516	0.525723995130651	0.512241774140212	0.524954923115079
0.528245017213748	0.530454492331593	0.526933735158849	0.512207609953704	0.526818142361111
0.524566580873853	0.528366797625103	0.529215586748358	0.509201409556878	0.523992249503968
0.523918783192073	0.529160290085706	0.524315255994915	0.515618634259259	0.521110821759259
0.525591506452667	0.525056419331741	0.522333392390154	0.517523272156085	0.521138971560847
0.526138914107792	0.524492215871586	0.520035283156281	0.517019407242063	0.530075024801587
0.520881484055746	0.527980433411344	0.524432519798107	0.517401020998677	0.533175719246032
0.519605129563285	0.526789046437671	0.52730335512639	0.518938946759259	0.52356925843254
0.524147083737204	0.525683941434139	0.523792098541698	0.516007688492063	0.520821511243386
0.528161404441372	0.524655989443839	0.522642588008924	0.511797681051587	0.5208359375
0.522625595448177	0.522349548413775	0.524281872360527	0.517071449239418	0.516251219411376
0.521237553223102	0.52451018803333	0.520581676345131	0.516398974867725	0.522808800429894
0.523518980268951	0.524581448724244	0.52102186229446	0.513224123677249	0.523088624338624
0.525623547566424	0.523844606098868	0.524397875112702	0.517228939318783	0.522002294146825
0.526661312127054	0.527663312210158	0.526666198292557	0.528446821263228	0.520901806382275
0.524195134286586	0.528170887512971	0.526433027171083	0.52987003968254	0.522934151785714
0.520866303139405	0.523928883072931	0.52334823511638	0.514934213789683	0.520541129298942
0.522295577558825	0.524723352607004	0.52405266388341	0.514080088458995	0.525415178571429
0.521595833358371	0.524729214245599	0.525820305065705	0.515218067956349	0.518060991236773
0.524161851457996	0.520328905161124	0.528350626871533	0.511160652281746	0.516575066137566
0.525638958554481	0.51994503571289	0.527356701850563	0.509458560681217	0.519375434027778
0.524317288175825	0.517241222344896	0.529431399312735	0.51554404348545	0.522177889384921
0.522576005176285	0.5235962071505	0.530586531980567	0.517127769510582	0.52650285218254
0.524204241179827	0.523738866483895	0.527289052598453	0.510389798280423	0.517894138558201
0.523135723815589	0.523090133730344	0.524018147302667	0.506135974702381	0.516929604828042
0.52569957850835	0.523791600582971	0.524148467258868	0.509434627149471	0.514730985449735
0.525607542594117	0.523184203661171	0.523040947397318	0.504546564980159	0.517785032242063
0.523301835546302	0.523274959726911	0.525840295959535	0.5094392567791	0.522694568452381
0.524126271583559	0.525218293343934	0.525189588518903	0.513062355324074	0.524656063988095
0.527652554491737	0.525045736690081	0.527234451099846	0.504668196097884	0.518216063161376
0.525005550085115	0.524132852784841	0.526383692110976	0.514685991236772	0.519869626322751
0.525340113283897	0.522228368401891	0.530287066448863	0.517981646825397	0.518327194940476
0.526168115316513	0.522748451764738	0.531527539910178	0.513050388558201	0.523053943452381
