# Supplementary material for: Humans can efficiently look for but not select multiple visual objects
Source: eLife. 2019 Aug 27;8:e49130. doi: 10.7554/eLife.49130 (PMC6733593; doi:10.7554/eLife.49130)
Supplement: Figure 2—figure supplement 1—source data 1. [file elife-49130-fig2-figsupp1-data1.csv]

4.228064848272575921e-02	3.327151491733578575e-02	-2.324715990034746937e-01
3.191617643460631371e-02	1.880126390218113744e-02	-2.133142042415177853e-01
7.477634404009829427e-02	-2.413460914976894855e-02	-2.839982264558784664e-01
7.354885003102633323e-02	-6.008437417525177432e-02	-3.351556975394487381e-01
1.513667089360145159e-03	-1.136772211951514039e-01	-2.695559676922130166e-01
1.540524152612003130e-02	-1.524928619001002517e-01	-1.896566736201445169e-01
7.833769314796275307e-02	-1.500193320486384041e-01	-1.653051547012485967e-01
1.029260986639807668e-01	-1.425100433116313070e-01	-1.393406785403688841e-01
8.199660967026527192e-02	-1.355694384158899479e-01	-8.089355321135371923e-02
5.617687530078304542e-02	-7.298284850548952818e-02	-6.842726857090990211e-02
-1.178977661766111851e-02	4.169372309600779397e-02	-1.280096064147073776e-01
-6.912586258355683799e-02	1.328195625010266667e-01	-1.963870418160998665e-01
-6.367419582481186058e-02	7.234069304831791669e-02	-2.312162125793596201e-01
-5.644091307961692124e-03	2.489325316128088161e-02	-1.559213058887204684e-01
6.035768395910660195e-02	-1.615509398106951267e-03	-3.146585493232123554e-02
-2.710292271027962547e-04	-2.704197372077032924e-02	8.035534346709027886e-02
-1.045832462696125731e-01	5.601265390699457399e-03	9.183959575602784753e-02
-9.845680838528399204e-02	8.111708723784734343e-02	-7.365851323508347363e-03
-2.319761764859625333e-02	1.430648863315582275e-01	9.048179199453443289e-04
-9.427583330155661287e-03	1.233940141682978719e-01	2.340769034344702959e-02
-5.074130529828835279e-02	9.068616770673543215e-02	-1.480580268738170523e-02
-6.787382638140115887e-02	9.660289275598188397e-02	-5.665519032239293290e-02
-5.364689964335411787e-02	9.984464724160109494e-02	-1.332987130736000836e-01
-6.500148545455886051e-02	9.002356112857039239e-02	-1.475968987529844012e-01
-7.983645730807135965e-02	1.579461328801698983e-01	-6.449942806890855695e-02
-1.088067968958057463e-01	2.728467602216066434e-01	2.908670384204015136e-02
-1.278631829724569402e-01	2.781659439206123352e-01	3.390954640538742376e-02
-3.606199903879314661e-02	1.581942332995822653e-01	-1.147315802518278360e-01
3.940700341869766282e-02	6.943221014322868700e-02	-2.055319299227752194e-01
4.233652573990790563e-02	2.921598515240475535e-02	-1.452390249663343125e-01
-1.679401538179566347e-02	4.789574051392264664e-02	-1.393864945227202556e-01
-6.224267395009519532e-02	6.531907045670475032e-02	-1.080736007036951635e-01
-7.182176040563111041e-02	8.319843391655012965e-02	-6.044645276172862930e-02
-6.401350277398402955e-02	4.670949273471099866e-02	-4.021693781639138626e-02
-5.441740194025138783e-02	8.872698161818940235e-03	-1.912696292856708169e-02
-1.823128485799922413e-02	7.945063931401818991e-03	-7.320348168529259951e-03
-2.300185437100784117e-02	-7.667488078974808545e-03	-4.224908283989255858e-02
-2.530566832865588367e-02	-4.149991491673669236e-02	-8.910676444550820474e-02
3.008106049189033723e-02	-4.189744801260530949e-02	-9.478885185065639984e-02
2.256098899912710107e-02	-4.300694443130245043e-02	-1.185410134300279167e-01
-3.099656467020395212e-02	-3.430164540380550159e-02	-1.940142385616733522e-01
-5.389456459912859293e-02	-3.419377484048406052e-02	-1.874746385340889387e-01
-2.050613299555455529e-02	-3.754954301014853252e-02	-1.570723283609064824e-01
-3.833252288556347059e-02	1.044265756111902553e-02	-1.448943717162668177e-01
-8.696472737938165665e-02	8.189114435420681570e-02	-3.848522554229324294e-02
-1.388622582502042346e-01	4.213641624664887786e-02	2.727516434970311821e-02
-1.912248682735177285e-01	-2.729201799957081676e-02	-1.959952869219705462e-02
-1.790021779112672962e-01	-8.379182481439784169e-02	-1.138037467220177207e-01
-1.015485204601039443e-01	-1.556585191962464310e-01	-2.089137621903015829e-01
-7.021947781565056335e-02	-1.423469913424924016e-01	-2.276760891351538307e-01
-1.049813837744295597e-02	-7.677534437971189618e-02	-2.205922687377702973e-01
7.488421527726056570e-02	-7.017247617477551103e-02	-2.216951199031124420e-01
5.176375946030020714e-02	-8.903248073571982946e-02	-2.125252756134917431e-01
-3.759496970936501009e-02	-9.236791543662548065e-02	-1.502232643979368731e-01
-9.295568289235234261e-02	-1.466933813838598721e-01	-1.153484766061107364e-01
-7.303086893322567608e-02	-2.378139273884395666e-01	-1.598490066244266927e-01
5.565496447767752201e-03	-2.498034946232413345e-01	-2.009639180905651301e-01
7.296405724870662357e-02	-1.887553938237639672e-01	-1.865003393807758980e-01
-3.044257212119797721e-03	-1.536512250992624617e-01	-1.758584891989206367e-01
-6.570296796659629013e-02	-1.703623384237289429e-01	-2.293314120906870812e-01
-9.341378608345015863e-03	-2.045593748989631422e-01	-2.146231625811196864e-01
-5.995941833437730580e-03	-1.581314012534373037e-01	-1.690303961110354580e-01
-6.323051420622505248e-02	-7.292723245336674154e-02	-1.204280502352048643e-01
-1.005683540133759379e-01	-5.430323124164715409e-02	-1.179030030665065426e-01
-9.026151682094980810e-02	-1.156407703335086447e-02	-1.400404453743249178e-01
-4.784211782437827049e-02	9.974086932925274596e-02	-1.094151647096926611e-01
1.280424406286329031e-02	1.638291942217620090e-01	-9.329597252750924941e-02
-2.395896450616419315e-02	1.411836178910258754e-01	-7.102070818655192852e-02
-1.632946822113202356e-01	1.205992609611712396e-01	-7.493452428874054772e-02
-1.636828033297206275e-01	1.590777066400429762e-01	-1.230240426569556150e-01
-1.202078117057681084e-02	1.792386586894281209e-01	-9.434045193484053016e-02
8.874526965276648138e-02	1.677398953373388790e-01	5.660424746262530124e-04
8.122382363459716703e-02	1.519953018408462808e-01	1.522304606623947620e-03
-1.084588780213380232e-02	8.626160716327528621e-02	-1.619136873687239131e-01
-2.138347376603633165e-02	1.658608104723195351e-02	-2.791551305951240347e-01
3.280787388212047517e-02	4.528691532323136926e-02	-2.158465123502537608e-01
9.734833038722474907e-02	7.505239866441115737e-02	-5.934419780290530605e-02
9.891605705828017403e-02	8.297436938786025007e-02	4.128363597556017339e-02
-4.022467571000258309e-04	1.217606987338513136e-01	3.469732450321316719e-02
-2.680351208740224325e-02	8.845737401861697435e-02	3.343672229675576091e-02
-8.949714673993488731e-03	1.057417069872220415e-02	2.385349830728955567e-02
2.688160762772895396e-02	-5.276456484959150123e-02	2.258323637943249196e-02
-2.966767497127875686e-04	-4.836228391407833976e-02	2.491812393903576964e-02
-6.321510758425574750e-02	-1.462147565810785997e-02	1.153972164805357583e-03
6.474712038955961375e-03	-5.157146955025382340e-02	-4.177195749070961028e-02
7.338296774347934093e-02	-1.481966626864353598e-01	-9.053926759709914063e-02
-2.603738679317757487e-02	-2.257564066142852821e-01	-1.435511972134312086e-01
-7.347908218313629891e-02	-2.292832154974651926e-01	-1.387311380907097769e-01
-2.763742550935906553e-02	-1.604541445121867582e-01	-8.822385730066646670e-02
-5.251112741340572404e-02	-1.692933031978706426e-01	-9.302022454236673343e-02
-1.224909766460768878e-01	-2.363665404069858200e-01	-2.975670190062373877e-02
-1.623685357396122131e-01	-3.195662328119699969e-01	7.229724687931593508e-02
-9.703739138785749674e-02	-3.290155076635225551e-01	5.708093186452364159e-02
-6.861952795103813674e-02	-2.272671224903509424e-01	-9.417713251120099840e-03
-1.017384584605072889e-01	-1.976109697764817097e-01	-3.495551821591410396e-02
-8.219492435455322266e-02	-2.024150113841945708e-01	-4.145809670444577932e-02
-6.076053990303383751e-02	-1.587527064402820542e-01	-1.172939616347624253e-01
-8.117667593372364376e-02	-1.033092134918357913e-01	-2.201444040595864349e-01
-3.608494554646313190e-02	-8.173808637851227854e-02	-2.381583518581464887e-01
-2.068490128537329650e-02	-1.223320841866855774e-01	-2.410802963907675289e-01
-3.620633174432441592e-02	-1.695642080643059157e-01	-2.429411720501472305e-01
-3.929224922224724276e-02	-1.446556444158583477e-01	-1.665706333102813519e-01
-1.848433117265813053e-02	-1.348345004565393024e-01	-1.864380932335431285e-01
5.354265943363619579e-02	-1.473102707726260119e-01	-3.289528609990763353e-01
5.084288280340842903e-02	-1.652180095600973286e-01	-3.596470047001882331e-01
7.679028180427849293e-02	-1.246450885567658845e-01	-2.669943130846756385e-01
1.253659999832355820e-01	-5.784621294393824803e-02	-2.663719188033913388e-01
5.722497262104297988e-02	-1.065830412359597829e-01	-3.218758955892250806e-01
4.068307681397224235e-02	-1.658000788302160800e-01	-2.612649112901029302e-01
3.139377997043387575e-02	-1.901961969754969173e-01	-1.358358295692596585e-01
-2.523842373436006523e-02	-1.993626296947089427e-01	-7.230380872109283541e-02
-5.406152789267556352e-02	-2.203132996461742155e-01	-1.502211371747156077e-01
-5.980907890625530854e-02	-2.482266737351892516e-01	-2.807648455200251192e-01
-7.539010728942230344e-02	-2.618451371357271573e-01	-2.860767496943784072e-01
-1.074928513844497502e-01	-2.588117318227887154e-01	-2.278830993648928993e-01
-1.777150089231630259e-01	-2.142404326489971422e-01	-1.698867222366970964e-01
-2.411498495688041144e-01	-1.484130329918116331e-01	-1.315929764144433134e-01
-2.753508273162879050e-01	-1.321002657496137545e-01	-1.059461112017743289e-01
-1.970558692846680060e-01	-1.109047269856091589e-01	-1.039120983671940196e-01
-8.773102462873794138e-02	-5.401418668043334037e-02	-1.402704737750658237e-01
-7.723649960780676338e-02	-1.798467310921599352e-02	-8.124505312298424542e-02
-1.549555834499187768e-01	4.408887063133685308e-02	5.664902464680684341e-02
-1.796989549475256354e-01	1.175223365620089028e-01	1.328432927839457989e-01
-1.495123488033035242e-01	6.205345892036954331e-02	1.780553802770251937e-01
-1.705346634892824509e-01	6.856144126504659653e-02	1.248873369962287400e-01
-1.469605914026033133e-01	9.792781451687915251e-02	1.134758478243990537e-01
-4.458009114508362097e-02	7.411022614299629663e-02	9.321428042433883843e-02
-4.057163127193538082e-02	7.214317521235595609e-02	8.124559901019286212e-02
-1.377166748934541829e-01	1.027446059524663724e-01	1.574273942969739437e-01
-1.370916759090808623e-01	2.013238699109933805e-01	1.781813037159736268e-01
-5.914565989708838595e-02	3.268283655052073300e-01	1.617674938558290310e-01
-3.153090850294878230e-03	3.160847730444705239e-01	1.756378798163495958e-01
1.012171851471066475e-01	2.617068786445694850e-01	2.960902701549154581e-01
1.844936962976741202e-01	2.337498164755137109e-01	3.737131320813205093e-01
1.452638861871188569e-01	1.940540729168181711e-01	3.435626624753543301e-01
6.480288588015052642e-02	1.879841281212672188e-01	2.150002441873463399e-01
7.274897807777354342e-02	1.330538829934084788e-01	4.444599636675169302e-02
7.978260438054955717e-02	7.033101623286104609e-02	8.754283661255612969e-02
1.065278945025056601e-01	6.990283785853534937e-03	1.916196338085379980e-01
1.520089954865397885e-01	-2.362506636321389311e-02	1.890093455246339149e-01
1.645857083106724017e-01	1.416082192251148265e-02	1.523087550255392275e-01
2.143500156356215880e-01	8.852737902392011915e-02	1.131084369456705901e-01
1.621213313016293400e-01	7.886052370122342836e-02	6.421087918958316709e-02
1.585781942703761160e-01	2.380610525142401457e-02	1.966606583058213339e-03
2.421737273301308446e-01	3.295127812725695549e-02	4.435103342014675570e-02
2.135768710286356509e-01	2.361544646555557847e-02	1.363856313364522066e-01
1.578969850937331498e-01	1.462429294800434397e-02	1.564118617194859839e-01
9.319303587381000398e-02	-3.110919768611590183e-02	1.492672897099206752e-01
6.641376140760257840e-02	-8.961387242500980232e-02	8.862361107215595279e-02
4.331637437280733138e-02	-9.945081395562738180e-02	-3.190142533276230097e-02
8.003632557423165025e-03	-9.868872530205408111e-04	-1.402736970573338626e-01
-5.777582479640841484e-02	3.769159633884555660e-02	-1.711224123300780775e-01
-1.181369471426781531e-01	5.950463826108413207e-02	-7.877918656837816502e-02
-8.883462833667483960e-02	1.236005266740297232e-01	1.211962441448122263e-02
2.615222413927161590e-03	1.392316594331835800e-01	1.849506081877431637e-02
-5.215095837532620487e-02	5.995465304780130816e-02	-7.709888623018439080e-02
-8.722112770192325115e-02	-3.352332014765124768e-02	-1.492917429811010666e-01
-4.803664862023045851e-02	-1.424867384290943485e-02	-1.419990586000494659e-01
-3.478443661151686683e-02	8.501011820044368505e-03	-1.413786639459431171e-01
-1.092113209694313553e-01	3.439371006485695409e-02	-1.439839514302244938e-01
-1.881867374565141804e-01	6.788910126003126766e-02	-1.310393157279274023e-01
-1.872707800697147318e-01	3.754122125489326584e-02	-1.591992458464422666e-01
-2.411491067772809915e-01	-5.219089526993532686e-03	-1.677579940490735166e-01
-3.298993195251871957e-01	-1.119246911306011859e-02	-2.208302751532755792e-01
-3.346800464836026667e-01	-3.098496944100285425e-03	-2.809285971646507396e-01
-3.091174386305889921e-01	2.075122448150068521e-02	-2.818797417567111552e-01
-3.419889623473864049e-01	3.735381564668690396e-02	-2.254455898146261461e-01
-3.756632609571776693e-01	6.063085688826200942e-02	-1.793301221138487167e-01
-3.786824881099164486e-01	5.148853286906766163e-02	-1.579209176416043192e-01
-3.389440528529424346e-01	-3.204236741779217107e-02	-8.439970537438057363e-02
-3.085870146945429160e-01	-3.520378857501782477e-02	-1.877749891718849540e-02
-2.803432608391934200e-01	6.716891102162965421e-02	-4.460576224785958027e-02
-3.151552882627584040e-01	1.447064274252625182e-01	-1.864534145958411313e-02
-4.351228531256007837e-01	1.239842745708301663e-01	-7.279665810832132607e-03
-4.306234266332467087e-01	6.798291081940988079e-02	-9.182100966427242383e-02
-3.345900122270298316e-01	-2.280336921103298664e-04	-1.123977843283986006e-01
-2.713899119941440286e-01	-3.134589549154043198e-02	-4.242228317434637574e-02
-2.534114970670391931e-01	1.545958788483403623e-02	-1.114633943264683015e-03
-2.014531247162570649e-01	9.373554713480795886e-02	2.944705521804280579e-02
-1.799496233579702675e-01	1.377732483282064491e-01	9.922399338574905414e-02
-1.765992029104381800e-01	1.251294957085823112e-01	1.353541682086264186e-01
-1.590290710567690835e-01	1.393360232080643468e-01	1.344277175085153431e-01
-9.015172498887598362e-02	1.124802601067737412e-01	7.996278745122253895e-02
-6.874678833992220461e-02	7.541320217933389358e-02	4.081372381187975407e-02
-1.666569985488119132e-01	1.208884373578863886e-01	9.980703246158857678e-02
-1.271460791661714607e-01	1.370954125692757375e-01	1.176565628459987495e-01
-1.140718876073757750e-02	1.601021171857913428e-01	1.346866685198619962e-01
1.112353618373163044e-02	1.169220207229955122e-01	1.812437306095186218e-01
-2.645837699916834748e-02	9.351212310624154242e-03	1.750483767633947141e-01
-2.472162341291550547e-02	2.878532995509885950e-02	2.226240510741869516e-01
-1.193975688268741030e-02	1.215477744117379189e-01	2.762660293374210596e-01
-2.940491561215215557e-02	9.617953871687252854e-02	2.780905872641596943e-01
3.673771962833901478e-02	9.423351546865887940e-02	2.271398536007230573e-01
1.161295704854031358e-01	1.067980951823604557e-01	1.344585812475997955e-01
9.913693216367391869e-02	9.762755985138937831e-02	4.139376970609495027e-02
5.890558213771631552e-02	1.052826719436173591e-01	-1.325776629952694387e-02
1.172855285306771550e-01	1.217385168298884962e-01	-9.990640309600470545e-03
1.651032846421003342e-01	1.304516109424488091e-01	8.386723923225265775e-02
1.060829114188284877e-01	7.861642899418559705e-02	1.965409894764889032e-01
9.957592241698876023e-02	3.635382392288496328e-02	2.060726033372096422e-01
8.725368192729850148e-02	2.698164928006008267e-02	1.941031980871533447e-01
7.058096031929987635e-02	1.532655134554564424e-01	1.810596064315177500e-01
7.988173665944486856e-02	2.624245791230350733e-01	1.671573720329130597e-01
9.804836053323622014e-02	2.317156350739727200e-01	1.403131409315392375e-01
1.479838471956706203e-01	1.816227683642258339e-01	9.124506292088578607e-02
2.412172195448268608e-01	1.466114148982645415e-01	2.456643118057399988e-02
2.416766409296542406e-01	1.905145429191179574e-01	-7.060216739773750305e-05
2.146758243131140775e-01	2.803588716148321391e-01	3.513936721719801426e-02
1.225361818602929559e-01	3.080357287738782479e-01	2.128772635478526354e-02
5.966867692283509689e-02	2.121566785693479174e-01	-8.118830058568468275e-03
1.346976137720048428e-01	1.082322252914309502e-01	-3.501700335376275314e-02
1.222841653410190049e-01	1.225178469661235142e-01	-1.209846884788324389e-01
9.114898558861266042e-02	2.256103871623054147e-01	-1.135885134572163224e-01
9.308409891673363745e-02	2.141531550635894232e-01	-4.234178311889991164e-03
2.718594138665745511e-03	1.197587029503968808e-01	5.355079047149047256e-02
-1.009492573988002989e-01	9.016842604614794254e-02	-6.947932066395878792e-03
-1.435552787734195590e-01	1.164182924064031538e-01	-9.758163348305970430e-02
-1.615365137404296547e-01	1.475828952582863562e-01	-1.268427503576579907e-01
-1.199557131039910018e-01	1.353167309134732932e-01	-6.672326560753087665e-02
-3.585958046702823060e-02	1.352288913039956242e-01	-5.683839678507259657e-02
-4.906673970011373592e-02	2.027022305895419263e-01	-2.046641110985850387e-01
-7.935675788515557383e-02	2.483324276593824320e-01	-2.126021030029126846e-01
-9.422049795587857102e-02	1.715467770506317324e-01	-1.435232633375562727e-01
-1.193796198349446058e-01	1.433441254581945545e-01	-1.846828089474001899e-01
-2.139221508211145706e-01	2.245516084367409348e-01	-1.967547012027353048e-01
-2.565874277303616391e-01	2.722470137911538468e-01	-4.688996231804291176e-02
-2.026570455054752529e-01	2.366028955827156610e-01	5.791535666230629431e-02
-1.973898253418155946e-01	1.813603392802178860e-01	2.480197005206719041e-02
-2.481090649768399603e-01	1.496261815773323178e-01	-3.243791558391725255e-02
-2.568430166381100999e-01	1.422632051010926657e-01	-4.995757011541476084e-02
-2.453143025049939752e-01	1.524455194824743953e-01	-6.539665806728105213e-02
-3.005887135126006915e-01	1.493400948141546392e-01	-4.536972099837536382e-02
-3.179398657133181705e-01	1.132311531109735370e-01	-1.033720818425839204e-02
-2.469932974781841040e-01	8.841870507846276428e-02	-1.789174306516845905e-02
-1.726364637045965933e-01	9.474651624138157036e-02	4.986625517873714136e-02
-8.934505190700292587e-02	1.276345217484049499e-01	8.604702935554087162e-02
-7.250875240424647927e-02	1.232479543444545272e-01	1.038305930948505741e-02
-1.952696453178456582e-01	6.788529252905088629e-02	-9.888454988928667422e-02
-2.682510020871025636e-01	-5.952511879149824381e-02	-3.004599583800882101e-02
-1.560751905393165939e-01	-4.801289702299982309e-02	2.363325934857130051e-02
-1.258231412308911425e-02	3.546713379910215735e-02	-4.691813432145863771e-03
9.355354867875576019e-02	5.640011513605713844e-03	2.989913514223492899e-02
1.040249195648357272e-01	-5.044929644403358532e-02	1.038879606251915354e-02
5.256321215226004290e-02	-9.045289379234115745e-02	4.601938882842659950e-03
8.411008185551812830e-03	-5.546508102330941631e-02	5.352139907578627037e-02
-3.163493541069328785e-02	-4.430059149550895185e-03	7.101720051529507305e-02
-4.111695134391387535e-02	1.407903387250068229e-02	2.856568541998664654e-02
-3.472680602377901243e-02	-2.415702376068414384e-02	-2.621289520902791992e-02
-1.641231174580752850e-01	-7.135415847490851789e-03	-1.202339442291607387e-03
-2.380047968278328485e-01	-1.042530217673629522e-01	4.151614254078594968e-02
-2.269975353653232164e-01	-1.671088196841689355e-01	2.802378986962139606e-02
-2.167901511614521437e-01	-1.246981159783899784e-01	-4.971891129389405251e-02
-2.321170343202538788e-01	-5.816402173453146668e-02	-1.425641144160181284e-01
-3.138114572502672672e-01	-7.027346757240593433e-03	-1.244131190081437383e-01
-4.186595897190272808e-01	-9.323307336308062077e-02	-5.215658162099619938e-02
-4.641121293825563043e-01	-1.749169160417901880e-01	-7.464721954117219116e-02
-4.897614229703322053e-01	-2.269783254402379102e-01	-1.671525987185304984e-01
-5.788018034460643557e-01	-2.085468749670932598e-01	-1.735785849741660058e-01
-6.844084119269003841e-01	-1.461663049800942249e-01	-2.365012416072810597e-01
-7.371620819515859457e-01	-1.920257388652923114e-01	-3.221350352978333831e-01
-7.500115182095518085e-01	-2.449103803398126333e-01	-2.984991734847426414e-01
-7.893795529735143646e-01	-2.518719729171910449e-01	-2.223300846138348275e-01
-8.535462460325410339e-01	-2.662811215268447995e-01	-1.997211979275258786e-01
-9.009921412604550151e-01	-3.752635171792159663e-01	-2.770800026967966123e-01
-9.565327271120622754e-01	-3.903802467975765467e-01	-2.979866420306886421e-01
-9.822414887603372335e-01	-3.665248050043980466e-01	-3.579979919013567269e-01
-9.614141684990803460e-01	-4.328185416306951083e-01	-4.383715177730967416e-01
-9.531236192172704014e-01	-4.772026555292541161e-01	-4.110564933216664940e-01
-9.752319859156463044e-01	-4.859032866079360247e-01	-4.095389117234541909e-01
-1.068168908896041103e+00	-4.884318612166680396e-01	-4.904762163447837220e-01
-1.199031063025661981e+00	-5.397680629588043066e-01	-5.795582314021885395e-01
-1.273235020460560918e+00	-6.530080076093630614e-01	-6.491441709731589071e-01
-1.346169286097089524e+00	-7.104845747817307711e-01	-6.666088552447035909e-01
-1.429817076685139909e+00	-7.648514506096640853e-01	-6.654795869447601708e-01
-1.461294141287605042e+00	-8.507282826661443087e-01	-6.757061290748728188e-01
-1.442332756627972001e+00	-1.022338246150563235e+00	-7.080581022504096600e-01
-1.382171616404472614e+00	-1.138128606563744372e+00	-8.201504414876884530e-01
-1.371809143767071193e+00	-1.159363465791102499e+00	-8.388636980113611807e-01
-1.432246328435818894e+00	-1.206019816570915282e+00	-7.950523156056684693e-01
-1.527083172618101115e+00	-1.240790435583524642e+00	-8.181655053000819189e-01
-1.558639224793296307e+00	-1.287692198044775749e+00	-8.667394521180540323e-01
-1.517541882698424160e+00	-1.330091604885334844e+00	-9.056739871351359161e-01
-1.534432982327416539e+00	-1.381715422418589467e+00	-9.018926366697996855e-01
-1.574159072556843286e+00	-1.378450854215770960e+00	-8.880283956629378972e-01
-1.571452398241187209e+00	-1.386652126326225698e+00	-9.006914577718513337e-01
-1.614843570918310434e+00	-1.495883101675038462e+00	-9.515156116140133236e-01
-1.637286017629473234e+00	-1.619280349502029592e+00	-8.862012042275940749e-01
-1.575061979742410356e+00	-1.645439401637607491e+00	-8.596139561656551686e-01
-1.546474761640032058e+00	-1.636588171124458313e+00	-8.603094482386950403e-01
-1.554233017707398856e+00	-1.685718983101348156e+00	-8.989255296764895320e-01
-1.580007930783419168e+00	-1.723699271552807888e+00	-9.581024808188279840e-01
-1.604709101608023047e+00	-1.687375444763650423e+00	-9.335711504293916496e-01
-1.646931244652175108e+00	-1.677484891377389431e+00	-8.138183767441660166e-01
-1.744283403037115932e+00	-1.734120006837959638e+00	-7.496056247036904097e-01
-1.767767530865967274e+00	-1.829698626426155217e+00	-8.127734679728746414e-01
-1.653434817252370292e+00	-1.900500661366095301e+00	-8.330755099498977634e-01
-1.565654315015611475e+00	-1.859261775854974985e+00	-7.153657036124059232e-01
-1.551298702993638701e+00	-1.829667205146203512e+00	-6.039908879126111296e-01
-1.574786249916845238e+00	-1.838304803823120892e+00	-5.246141401585191488e-01
-1.643001037761375072e+00	-1.864989656023681164e+00	-4.159349134715739638e-01
-1.661493700152884001e+00	-1.846231316255095178e+00	-3.428096062683228529e-01
-1.596501932945102453e+00	-1.787076319141003067e+00	-3.033394560407032259e-01
-1.505414445186033845e+00	-1.765342100989073515e+00	-2.992021065607938790e-01
-1.490385025434079580e+00	-1.671560274281849390e+00	-2.549793575987375216e-01
-1.513972596614621580e+00	-1.602153736942758089e+00	-1.476565607881639153e-01
-1.547922996338456869e+00	-1.663972747589771872e+00	-6.274634015183740143e-02
-1.494337060488760471e+00	-1.722567274079968458e+00	1.638295998175938809e-02
-1.459481900363850171e+00	-1.634612242982257158e+00	3.274057809418687987e-02
-1.448967674669499273e+00	-1.557649749680422246e+00	-1.304998766863718629e-02
-1.421634144411655143e+00	-1.609412844758480787e+00	-1.037152428276992165e-03
-1.382163488956090758e+00	-1.640729569461351955e+00	1.309463808235401816e-01
-1.383403511281358078e+00	-1.630561500763481719e+00	2.009580621088389307e-01
-1.503158025698212441e+00	-1.632684651296585798e+00	2.025158146861940622e-01
-1.535241265820028955e+00	-1.588365574988226170e+00	2.337019714468624443e-01
-1.494513928401526526e+00	-1.538495642069998892e+00	2.021962103123466081e-01
-1.509311969935273057e+00	-1.520632348450211113e+00	1.768184448786390417e-01
-1.519123750738799572e+00	-1.521347157792964255e+00	2.939303189826508178e-01
-1.509174467103245432e+00	-1.559571082160497779e+00	3.812773738560887860e-01
-1.525058161544923907e+00	-1.621207708960961780e+00	3.352132462120304690e-01
-1.524820921250769290e+00	-1.678935902426019311e+00	2.184031289264870279e-01
-1.541104116709902883e+00	-1.725357978100267475e+00	1.171560855194305334e-01
-1.599841644754633307e+00	-1.707608150318264961e+00	8.325509160446624424e-02
-1.574864063838807171e+00	-1.684000338039671307e+00	1.416894774107883281e-01
-1.557398480828851461e+00	-1.685304049751721323e+00	1.077369106933474541e-01
-1.528837786521762609e+00	-1.620526054214375788e+00	4.049393489064338075e-02
-1.487866861806348195e+00	-1.632983397449909946e+00	8.395020838361233473e-02
-1.493597578422243943e+00	-1.655444084278618222e+00	6.814512878190726042e-02
-1.544702015449729515e+00	-1.612572777861108309e+00	-5.752257187850773335e-02
-1.542535740979171122e+00	-1.640693586746541088e+00	-9.729461014891664650e-02
-1.495190899431084519e+00	-1.666751073518146997e+00	-4.494014522060751915e-02
-1.509213177021592855e+00	-1.621915651484111320e+00	-3.702380973845720291e-02
-1.451428254251368344e+00	-1.549554724595509470e+00	-5.265929772091718780e-02
-1.415274146042065695e+00	-1.464216853283384578e+00	-1.094437356611403372e-01
-1.442042676576723581e+00	-1.429639146469223077e+00	-1.344074716325849295e-01
-1.469314861533348449e+00	-1.451550712886576777e+00	-1.497122830478474498e-01
-1.461121146021469031e+00	-1.441830272669903934e+00	-2.457358664611698773e-01
-1.372899746910358543e+00	-1.435664349225892922e+00	-2.457687575564098947e-01
-1.353926830983255059e+00	-1.442078697456357306e+00	-2.348404630708197660e-01
-1.366411485515224511e+00	-1.386544213130643355e+00	-3.001861698770274534e-01
-1.387230841171306794e+00	-1.417072938502921486e+00	-2.919147056575941979e-01
-1.422116772834366882e+00	-1.407301953062415123e+00	-2.867547287605702877e-01
-1.414262560506661659e+00	-1.330693814749035253e+00	-3.216524140443652868e-01
-1.308078575607699578e+00	-1.302786065964028239e+00	-3.904101276226962791e-01
-1.211555884685367346e+00	-1.255580577266907083e+00	-4.496361847656468735e-01
-1.229275517010440355e+00	-1.254659541378108090e+00	-4.745116239840475036e-01
-1.319204240804538131e+00	-1.296754961988578314e+00	-4.900935398181900382e-01
-1.380809700970227594e+00	-1.314903005181501383e+00	-5.442743216917733662e-01
-1.472981868078932166e+00	-1.327249234852691417e+00	-4.924338458610388325e-01
-1.549744184012524784e+00	-1.340273968584369868e+00	-4.800653233105549589e-01
-1.572855981707107276e+00	-1.411099989976112967e+00	-5.556422020187407051e-01
-1.553586469041571716e+00	-1.497594341402873397e+00	-6.221774475222142664e-01
-1.598096425489832884e+00	-1.541638522020851498e+00	-6.429862265698224055e-01
-1.688692467199871317e+00	-1.572021297662407280e+00	-6.415934976345548657e-01
-1.766900596208870411e+00	-1.559026321667867476e+00	-6.713939683977514505e-01
-1.778337014994273657e+00	-1.502662990382826136e+00	-6.633620947444190952e-01
-1.842996443621814251e+00	-1.565124246534348229e+00	-7.530747983449449512e-01
-1.932969879009760916e+00	-1.633391969837248325e+00	-8.270059983672884973e-01
-1.954382789272737453e+00	-1.659805242981140738e+00	-8.683940451010130346e-01
-1.973417981547148203e+00	-1.733321823567772979e+00	-8.910552361048758030e-01
-2.000806665145015817e+00	-1.710114029255540347e+00	-8.972024216394250962e-01
-2.053883437726957251e+00	-1.714695013074863938e+00	-8.924487780423078220e-01
-2.054210552480071783e+00	-1.757263649487867951e+00	-9.214606104457440106e-01
-2.062631960259750485e+00	-1.718499246945915049e+00	-1.029081078595481813e+00
-2.045193855514904957e+00	-1.665524738384798864e+00	-1.011836638840274416e+00
-1.961911235547934895e+00	-1.647198250809499998e+00	-9.512110714761851105e-01
-1.909079548747589117e+00	-1.667796339633544678e+00	-9.349990166908052069e-01
-1.866590416214118475e+00	-1.680690511430536160e+00	-9.782795872306451201e-01
-1.814262236662519401e+00	-1.729835400852607563e+00	-9.671078699951370927e-01
-1.783694767664807612e+00	-1.782769022477320275e+00	-9.118510792807986709e-01
-1.774041199067141861e+00	-1.680232719139894471e+00	-9.253408492465192703e-01
-1.794454976605872387e+00	-1.585804811843748441e+00	-9.652152143401812046e-01
-1.805104173613168994e+00	-1.658620138148156231e+00	-1.018640190945006907e+00
-1.793052496815410679e+00	-1.768448708384918744e+00	-1.015144416984791631e+00
-1.811107774420330996e+00	-1.796450455207377672e+00	-9.510841504670679569e-01
-1.718866216940417191e+00	-1.792848219949519262e+00	-9.575556569810336205e-01
-1.643000734853558242e+00	-1.874751612311229110e+00	-1.028601346091212010e+00
-1.686479912187981656e+00	-1.885965426180822080e+00	-1.045026963096461259e+00
-1.691359634976834059e+00	-1.829816102981567383e+00	-1.025171397477000257e+00
-1.649080671758080596e+00	-1.791371914014841193e+00	-1.049634679511655122e+00
-1.612755005170280809e+00	-1.738299369967232222e+00	-1.117060462924807096e+00
-1.570070243945034916e+00	-1.690726600082901543e+00	-1.114168585666144962e+00
-1.542245508957421407e+00	-1.669341372248406286e+00	-1.003017396976550346e+00
-1.541468847720049551e+00	-1.670128546189516783e+00	-1.012026098828452403e+00
-1.520193776891877180e+00	-1.722082279578899033e+00	-1.128692251610724950e+00
-1.502759901438063705e+00	-1.782697966060368344e+00	-1.194335801129151831e+00
-1.505682454075819576e+00	-1.760311364215643382e+00	-1.148439168231561780e+00
-1.542151644139569955e+00	-1.704888614360243082e+00	-1.128821605020978724e+00
-1.653962005065598762e+00	-1.723874802196708744e+00	-1.262684221651094729e+00
-1.753893486456945539e+00	-1.749439830144789765e+00	-1.318102279299637303e+00
-1.714679677286767401e+00	-1.773209242460628277e+00	-1.270470391182849879e+00
-1.652786667681842347e+00	-1.693823579271944935e+00	-1.197433427953910723e+00
-1.724022626372364586e+00	-1.605108898416801821e+00	-1.222514884265062163e+00
-1.790036154910922050e+00	-1.621864302394290691e+00	-1.244485432864166796e+00
-1.694942632631864399e+00	-1.657671578170266002e+00	-1.325823880496803442e+00
-1.603534583195369123e+00	-1.687241019060214287e+00	-1.343485619523562491e+00
-1.639210918539902195e+00	-1.769514241100599294e+00	-1.200031443421418542e+00
-1.640692024549935013e+00	-1.805667452649989402e+00	-1.184594085403659847e+00
-1.652670979169973409e+00	-1.806047658746441131e+00	-1.264726166186543876e+00
-1.723838860712324506e+00	-1.780002542490062067e+00	-1.310766998368005032e+00
-1.706745460969007810e+00	-1.684606317003878528e+00	-1.302659275941550732e+00
-1.620429941259014184e+00	-1.649618794200553795e+00	-1.337326379948838850e+00
-1.632333600835409015e+00	-1.701969298068434000e+00	-1.359599946221957678e+00
-1.766900030779652297e+00	-1.755108000982242400e+00	-1.308031348516427217e+00
-1.887619920967457121e+00	-1.790435857372358441e+00	-1.291851028644790178e+00
-1.896543856399754757e+00	-1.795328305219300091e+00	-1.386046974531685239e+00
-1.831585917447227985e+00	-1.711671139453149637e+00	-1.401522591205624169e+00
-1.718137057313773086e+00	-1.615185342224625176e+00	-1.312231157091446221e+00
-1.617749472265131772e+00	-1.602876943846543556e+00	-1.276188966934569180e+00
-1.643908262330417758e+00	-1.736189008574001491e+00	-1.326168820029124618e+00
-1.651975183534280633e+00	-1.787266397286051189e+00	-1.297177148245585387e+00
-1.623516781323511848e+00	-1.798345113580580801e+00	-1.183550300852705961e+00
-1.686278830049559474e+00	-1.788153039194488203e+00	-1.155272109007152492e+00
-1.737799173647848194e+00	-1.717167458885038966e+00	-1.193803978783156028e+00
-1.765879707798982734e+00	-1.690869781925963933e+00	-1.239826139683524842e+00
-1.800114174373447895e+00	-1.686706961826227369e+00	-1.293331180194703167e+00
-1.736438061130077815e+00	-1.663092001001738707e+00	-1.352306404616683722e+00
-1.705458809893267924e+00	-1.664390815809990043e+00	-1.316553947826226478e+00
-1.642345743564267879e+00	-1.702161429605136389e+00	-1.248678609503258485e+00
-1.577358310300041921e+00	-1.733322888767967696e+00	-1.268318229912741346e+00
-1.587024686935668116e+00	-1.715310885376917893e+00	-1.255036359323033368e+00
-1.587856585584783486e+00	-1.655133051487306828e+00	-1.205128104045797954e+00
-1.565900128082527543e+00	-1.650209082678581352e+00	-1.232884030866747027e+00
-1.573932567228136348e+00	-1.796333788273235088e+00	-1.339184530971882170e+00
-1.601813618520585125e+00	-1.813099919061642140e+00	-1.342456771759316325e+00
-1.609327620205779796e+00	-1.721771738647172922e+00	-1.303731611231341958e+00
-1.615490309312008321e+00	-1.714106209925375879e+00	-1.305423393729142845e+00
-1.644638151240845447e+00	-1.695352874191788262e+00	-1.277421653503552079e+00
-1.679782884226976192e+00	-1.685093301814049482e+00	-1.212434267741627991e+00
-1.660953494574641809e+00	-1.656925531492258186e+00	-1.215211769488329763e+00
-1.571767101685206169e+00	-1.569762752119762128e+00	-1.223962955201083558e+00
-1.571158442277616585e+00	-1.537734755473745052e+00	-1.229219145025126636e+00
-1.563999973071986460e+00	-1.563279004554108953e+00	-1.340989549838316863e+00
-1.500760696905975466e+00	-1.553337523092826133e+00	-1.422125831559242215e+00
-1.442844263413765704e+00	-1.524852839764207602e+00	-1.480232668691314757e+00
-1.441312037097911114e+00	-1.558357885495449180e+00	-1.462464430262722770e+00
-1.450705599117403155e+00	-1.654793610534397885e+00	-1.357214667446290379e+00
-1.442968693445436656e+00	-1.619874258540221490e+00	-1.281883243432578867e+00
-1.399447561668542450e+00	-1.553088185493834317e+00	-1.289081253965074891e+00
-1.379321000073105097e+00	-1.505213487970953112e+00	-1.288406400989818623e+00
-1.413603417420138841e+00	-1.469276903357240371e+00	-1.304331811416583831e+00
-1.430259887672339802e+00	-1.485502121426786060e+00	-1.322652882285183296e+00
-1.406913884760190969e+00	-1.538822669303044677e+00	-1.321486388992828553e+00
-1.405200769824053397e+00	-1.507314113220975971e+00	-1.327538968083293414e+00
-1.423250889201881364e+00	-1.427425744021699527e+00	-1.299101367592811584e+00
-1.374831963796168566e+00	-1.460714827349875122e+00	-1.298391526923903028e+00
-1.327592647129980152e+00	-1.500624471202778976e+00	-1.355278133977359856e+00
-1.343172965775011107e+00	-1.469926310188990781e+00	-1.429143093662181174e+00
-1.404831082133265907e+00	-1.360248213789115423e+00	-1.529111557834160751e+00
-1.431084985223909145e+00	-1.359909087419509888e+00	-1.510172568960115314e+00
-1.441952035451928849e+00	-1.476390105827401156e+00	-1.409637158591067418e+00
-1.466088789554002458e+00	-1.535060770887260562e+00	-1.350611066212877631e+00
-1.459086981155754303e+00	-1.441422869839395160e+00	-1.348055674151207084e+00
-1.431566265605700439e+00	-1.338211651125069013e+00	-1.389015195115159029e+00
-1.446039020452493107e+00	-1.394227371163045293e+00	-1.368431045654385114e+00
-1.427106295033202743e+00	-1.492255464535749754e+00	-1.290871316295427507e+00
-1.440781323297414929e+00	-1.495693342546777105e+00	-1.267204642406795756e+00
-1.469175439172734743e+00	-1.483505372035627490e+00	-1.255964816426664354e+00
-1.469607607003126759e+00	-1.459545000766714340e+00	-1.342869829929744130e+00
-1.428245951615584319e+00	-1.435612520047773844e+00	-1.414500875088075871e+00
-1.424427571182604879e+00	-1.427234427654184401e+00	-1.446238358194629425e+00
-1.419447880257697081e+00	-1.396192346311484700e+00	-1.373240469547454268e+00
-1.396295639725091631e+00	-1.337675577601961097e+00	-1.313101981747119451e+00
-1.430094259598263307e+00	-1.325641985652812993e+00	-1.316384085114502112e+00
-1.432930326011652822e+00	-1.342413452855756306e+00	-1.343827509049636548e+00
-1.362090843264013529e+00	-1.339437508276508426e+00	-1.376279154132741267e+00
-1.300391918300495719e+00	-1.317837026057532057e+00	-1.388490317184429612e+00
-1.325504284759517759e+00	-1.298829178460134015e+00	-1.328116598034587925e+00
-1.373799827719873745e+00	-1.242339431497384794e+00	-1.300321670646856775e+00
-1.376279456230501408e+00	-1.190203008241951466e+00	-1.345315935284209674e+00
-1.331321764620952308e+00	-1.198318920893749917e+00	-1.286929015923912401e+00
-1.283933905496572381e+00	-1.253475819947198033e+00	-1.240750550583470613e+00
-1.261757290068392878e+00	-1.277052100966102444e+00	-1.278637489924828285e+00
-1.195818272535689175e+00	-1.257857836394881135e+00	-1.267494103328014488e+00
-1.155796502367593348e+00	-1.218212100948828036e+00	-1.260196554751625397e+00
-1.136664507250922496e+00	-1.249055240303277969e+00	-1.258277617409476079e+00
-1.070603833921874637e+00	-1.250412423027834619e+00	-1.201509088200206632e+00
-9.745954092092384835e-01	-1.262529911648016423e+00	-1.194198330636330185e+00
-9.578995812917128205e-01	-1.246352091392812556e+00	-1.150427253553061746e+00
-1.010012086170415158e+00	-1.205621244966702532e+00	-1.074650376933277585e+00
-1.042599351067716951e+00	-1.155442695143089393e+00	-1.033108661416918039e+00
-1.038760921529804593e+00	-1.110248400771524757e+00	-1.142637647882414287e+00
-1.021527269467090493e+00	-1.123476736926628972e+00	-1.251690873294137418e+00
-1.032537431902407432e+00	-1.085393787439291602e+00	-1.233423164871055633e+00
-1.080388217669678852e+00	-1.010026739721070044e+00	-1.241428930351200277e+00
-1.082720944890752435e+00	-9.588413579428257671e-01	-1.323275908944196999e+00
-1.016855905453515563e+00	-9.868247042444030503e-01	-1.242637869979565268e+00
-9.557680269936099648e-01	-1.038317288931769555e+00	-1.223777667852118611e+00
-9.182951492063390342e-01	-1.097227088486154800e+00	-1.256828315129193241e+00
-9.421802486952705058e-01	-1.138290891773067415e+00	-1.192181797348894179e+00
-9.469894171537210914e-01	-1.137794996146112680e+00	-1.120834740286227316e+00
-9.511381467649092647e-01	-1.038788605867921433e+00	-1.115711394542207247e+00
-9.861435295703510073e-01	-9.705254902073647827e-01	-1.108730622412015920e+00
-9.928472926064083603e-01	-9.718079872545786202e-01	-1.122661030191617781e+00
-9.689217479123423127e-01	-9.407416996740115556e-01	-1.041559768826118670e+00
-9.760800160778065893e-01	-9.371210305835120380e-01	-9.673642983737712475e-01
-9.523654473790278407e-01	-9.336903555110135366e-01	-1.062047930220918035e+00
-1.012936530479540354e+00	-8.471441158520368608e-01	-1.098487535724416375e+00
-1.085950776850950206e+00	-7.931698640653243038e-01	-1.138517403605267875e+00
-1.088776605203747749e+00	-8.247374076163396239e-01	-1.158676076593110338e+00
-1.109792911020728523e+00	-8.382084477925673127e-01	-1.108781018216783876e+00
-1.130741360665221462e+00	-8.112513455562293530e-01	-1.128169750173886543e+00
-1.106527021950266088e+00	-8.271206655384352180e-01	-1.172394312103278935e+00
-1.025552753591910005e+00	-9.027672482964893552e-01	-1.174899599902952785e+00
-9.539051732669273642e-01	-9.830163524408513931e-01	-1.249138879890476117e+00
-9.323400583428641530e-01	-9.877973638552551838e-01	-1.275313692618510686e+00
-9.209754421996573237e-01	-9.751209559229513379e-01	-1.219124126403282160e+00
-8.764010363956913352e-01	-9.463125631057968112e-01	-1.101633156882598996e+00
-7.968303417631735774e-01	-9.008681224659085274e-01	-1.075077989723467908e+00
-7.806911297957412899e-01	-8.763219918910181150e-01	-1.043601111440996876e+00
-7.732764687049590302e-01	-8.918706621431434778e-01	-1.070029454228157872e+00
-8.143934154650196433e-01	-8.588261755260949704e-01	-1.084343114945416575e+00
-9.173700685302416113e-01	-8.372865108928332356e-01	-1.076823893585242331e+00
-8.919564774914761074e-01	-9.205515319190453738e-01	-1.210871355549897999e+00
-7.992605988983996212e-01	-9.713648675242438912e-01	-1.289551401142186249e+00
-7.750211444557256746e-01	-9.175812203126648692e-01	-1.207155237575837647e+00
-7.182739278747855005e-01	-9.202139245268577961e-01	-1.145536267897114158e+00
-6.609136829113898548e-01	-9.841870760040668520e-01	-1.109374999844779497e+00
-7.106528149646086367e-01	-9.397906509135888209e-01	-1.096763124495434338e+00
-7.392030453969103965e-01	-9.147454978665336967e-01	-1.038462436641566455e+00
-7.077636610871801404e-01	-8.795169207636112096e-01	-9.882996760764702904e-01
-7.031690661193957803e-01	-7.995153712884833785e-01	-1.048631548862128282e+00
-7.050477932983388873e-01	-8.644866269993750629e-01	-1.069483422567524711e+00
-7.498640724030943838e-01	-9.029546902080861637e-01	-1.000067292926057005e+00
-8.665874482151897373e-01	-8.112624172936193645e-01	-1.007611545302400602e+00
-9.193899094049508003e-01	-7.620634510725116106e-01	-9.951021366503786103e-01
-8.702897205560778948e-01	-7.322791420641200366e-01	-9.997863820171914995e-01
-8.092743766416484741e-01	-7.067384197337863716e-01	-1.065779544141453927e+00
-7.494510462662825612e-01	-7.606678283385311934e-01	-1.107890673253374869e+00
-6.590072354689860967e-01	-8.165974781149998307e-01	-1.177522948152424531e+00
-6.805758704091809941e-01	-8.178638978473221632e-01	-1.174406727882645329e+00
-6.474000211649885150e-01	-7.654106976309170696e-01	-1.138717330652677218e+00
-6.021806932209680108e-01	-6.679190707121355208e-01	-1.118508799258658426e+00
-6.485794295634453865e-01	-6.759799370872011659e-01	-9.602393700430790213e-01
-6.933143668187161657e-01	-7.342180367559194565e-01	-8.776755744862990705e-01
-6.353482994018122554e-01	-7.463191811887858185e-01	-9.060544457752257586e-01
-6.115935245955673727e-01	-7.433030324755236506e-01	-9.100086987794687721e-01
-5.824682484380900860e-01	-7.235252522223163396e-01	-8.791604794096201658e-01
-5.602080073052396747e-01	-7.148895690625067800e-01	-8.511722886081164452e-01
-5.213036250012615946e-01	-7.330601692713875073e-01	-8.644481234562894079e-01
-5.787107041784717021e-01	-7.281742080219070212e-01	-9.006038745089123276e-01
-6.772517407468209294e-01	-7.316625406577562662e-01	-8.944994087020555762e-01
-6.983982132126888009e-01	-6.834041230176808313e-01	-8.564247086566562084e-01
-6.484176032245159149e-01	-5.923005393318211409e-01	-8.242242617222169665e-01
-6.314539743276933459e-01	-5.728551544016227126e-01	-8.374852031508149830e-01
-7.048197617599120113e-01	-6.318672793374086050e-01	-8.055587825098579069e-01
-7.551772193983197212e-01	-7.360093790121027268e-01	-7.116059805266559124e-01
-7.434243987081572413e-01	-7.632037823592933146e-01	-6.140629476091513661e-01
-7.639957716067632409e-01	-7.258227020599102852e-01	-6.984031618339940906e-01
-6.887895468777666119e-01	-6.979488108772784472e-01	-8.369064623499676836e-01
-5.738669146473208693e-01	-6.997532478611295792e-01	-8.508553333231247962e-01
-6.082101036639263603e-01	-6.873170778271742165e-01	-7.683447114347169427e-01
-6.738138885605925443e-01	-7.233126049395650625e-01	-7.874367230009132745e-01
-7.425399812442871061e-01	-7.659577171749939462e-01	-9.529590280726552010e-01
-8.178133242763578892e-01	-8.193229829388050112e-01	-9.663093592583512637e-01
-7.721195391234990657e-01	-8.896748294743398455e-01	-8.831176095797369507e-01
-7.480919773515779525e-01	-9.059758139434658242e-01	-8.836945899820420891e-01
-7.787545415728042153e-01	-8.959754283666067076e-01	-8.590288597285203886e-01
-7.951857065490912646e-01	-9.193734525082012388e-01	-8.638620561056692404e-01
-7.550190008866289881e-01	-1.025369531025110748e+00	-8.813090426459287974e-01
-7.161046701172987250e-01	-1.075229772046441212e+00	-8.527243243200549605e-01
-7.022957293908499432e-01	-1.043094930510657603e+00	-8.738628955907188356e-01
-6.533546644107749435e-01	-9.759320912805075077e-01	-9.339630787726491690e-01
-6.359480308213582012e-01	-9.068161176013139757e-01	-9.664481196086853743e-01
-7.022898202606787654e-01	-9.158015043061217275e-01	-9.979155664332211018e-01
