# Supplementary material for: Humans can efficiently look for but not select multiple visual objects
Source: eLife. 2019 Aug 27;8:e49130. doi: 10.7554/eLife.49130 (PMC6733593; doi:10.7554/eLife.49130)
Supplement: Figure 3—figure supplement 1—source data 1. [file elife-49130-fig3-figsupp1-data1.csv]

4.977892561983471298e-01	5.346074380165288797e-01	5.210950413223139899e-01	5.759917355371900749e-01	5.255371900826446563e-01	4.896280991735537103e-01	5.171694214876032536e-01	5.428305785123966887e-01	5.848760330578512967e-01	5.635123966942148233e-01	5.491322314049587039e-01	4.967355371900826766e-01	5.159297520661156877e-01	5.408471074380165611e-01	5.273347107438016712e-01	4.913016528925619464e-01	4.955578512396693891e-01	5.409710743801652288e-01	5.598553719008264595e-01	5.273966942148760051e-01	5.012396694214876769e-01	5.486570247933884037e-01	5.921074380165288753e-01	5.487190082644627376e-01	5.287603305785123498e-01	5.682024793388429362e-01	5.411776859504132675e-01	5.361983471074379670e-01	5.414669421487603440e-01	5.072520661157025046e-01	4.849173553719007823e-01	5.283057851239669755e-01	5.122520661157025090e-01	5.199793388429752028e-01	5.332231404958678311e-01	5.052479338842975620e-01	5.116322314049586151e-01	4.763223140495868035e-01	4.330785123966942041e-01	4.777685950413222971e-01	5.122520661157026201e-01	4.948140495867768829e-01	5.119421487603305065e-01	5.199586776859503878e-01	5.456198347107437119e-01	5.417561983471073095e-01	5.222727272727272219e-01	5.149173553719008645e-01	4.949586776859504766e-01	5.241735537190083116e-01
4.347146464646464703e-01	4.105656565656565782e-01	3.640959595959595285e-01	4.081388888888889399e-01	4.253383838383838489e-01	4.602121212121211835e-01	4.243964646464646329e-01	4.396313131313130951e-01	4.721666666666666790e-01	4.592196969696969999e-01	4.746767676767676969e-01	4.967323232323231919e-01	4.880782828282829167e-01	5.076363636363636633e-01	5.154974747474747598e-01	4.701262626262626698e-01	4.602146464646463819e-01	4.725202020202020625e-01	5.128257575757576570e-01	4.769848484848484560e-01	4.416717171717172152e-01	4.458207070707070341e-01	4.864267676767676241e-01	4.772272727272727222e-01	4.833737373737373444e-01	4.789570707070707201e-01	5.024318181818181461e-01	5.177323232323232105e-01	4.979949494949494904e-01	5.090530303030302850e-01	4.831893939393938631e-01	4.717626262626262168e-01	4.980984848484847904e-01	5.086717171717171082e-01	4.976691919191919000e-01	4.612575757575759217e-01	4.793080808080808497e-01	5.136085858585859309e-01	5.110934343434344607e-01	4.634924242424243168e-01	4.795631313131313300e-01	4.941742424242424603e-01	4.502171717171716270e-01	4.658080808080808377e-01	4.888737373737374048e-01	4.924217171717171770e-01	4.858888888888888147e-01	5.075959595959596005e-01	5.125303030303028917e-01	4.705101010101009895e-01
4.917062672176308880e-01	5.015771349862259143e-01	5.027651515151515538e-01	4.655974517906336096e-01	4.950447658402203355e-01	4.747520661157024757e-01	4.247073002754821469e-01	4.422572314049587061e-01	4.693526170798897890e-01	5.093681129476583802e-01	5.308298898071623917e-01	5.264290633608814662e-01	5.066632231404958331e-01	5.116563360881543066e-01	5.219559228650136884e-01	5.053236914600550689e-01	4.768474517906334809e-01	4.822589531680440689e-01	5.059176997245179441e-01	5.135072314049586861e-01	5.264135674931129660e-01	5.126411845730027839e-01	5.412052341597796135e-01	5.600086088154270225e-01	5.611776859504131743e-01	5.231904269972451615e-01	5.349225206611569750e-01	5.572227961432507648e-01	5.603770661157024824e-01	5.729838154269971673e-01	5.782524104683195443e-01	5.890891873278236712e-01	5.944249311294765858e-01	5.845884986225895474e-01	5.777255509641874287e-01	5.751119146005511107e-01	5.404407713498622368e-01	5.154786501377410790e-01	5.248415977961432555e-01	5.630234159779614611e-01	5.568371212121212555e-01	5.305113636363636420e-01	5.036053719008264373e-01	5.192200413223140298e-01	5.164531680440771488e-01	5.218388429752065516e-01	5.610554407713498337e-01	5.814979338842976020e-01	5.581387741046832662e-01	5.494490358126722374e-01
5.704166666666665719e-01	5.965833333333332433e-01	5.865555555555556078e-01	5.456388888888887845e-01	5.508611111111111347e-01	5.286111111111111427e-01	4.874722222222221957e-01	5.357499999999999485e-01	5.593888888888888244e-01	5.135555555555555429e-01	4.858888888888889257e-01	4.827777777777777501e-01	5.238055555555555243e-01	5.300000000000000266e-01	5.389722222222221859e-01	5.234166666666667522e-01	5.030000000000000027e-01	5.122777777777777208e-01	5.247222222222220900e-01	5.430000000000000382e-01	5.633055555555556149e-01	5.615555555555554745e-01	5.592500000000000249e-01	5.625555555555555864e-01	5.435000000000000941e-01	5.516944444444444873e-01	5.793055555555555181e-01	5.663611111111110930e-01	5.428611111111111276e-01	5.268333333333333757e-01	5.040000000000000036e-01	4.919722222222223107e-01	5.041666666666666519e-01	5.366944444444443629e-01	5.288055555555555287e-01	5.074722222222222134e-01	4.908888888888888746e-01	5.188611111111109953e-01	4.894444444444444597e-01	4.607777777777777861e-01	4.479722222222221606e-01	4.674166666666666470e-01	4.746111111111110392e-01	4.647500000000001075e-01	4.651666666666667282e-01	4.982222222222222330e-01	4.805277777777777759e-01	4.904999999999999361e-01	5.213333333333333153e-01	5.059166666666665702e-01
4.598016528925620294e-01	4.675826446280991755e-01	4.789566115702480475e-01	4.786446280991735192e-01	4.741508264462809263e-01	4.688037190082645078e-01	4.805495867768594387e-01	5.131942148760331168e-01	4.877148760330579091e-01	4.201136363636363558e-01	3.908739669421487650e-01	4.547623966942148099e-01	4.510702479338843385e-01	4.128842975206611365e-01	4.625805785123967562e-01	4.730661157024792507e-01	4.930909090909089687e-01	4.318347107438015864e-01	4.250805785123967229e-01	4.288285123966941725e-01	4.296115702479338383e-01	4.657355371900826491e-01	5.082169421487602312e-01	5.077334710743801605e-01	4.742809917355371718e-01	4.754586776859504593e-01	5.234834710743802022e-01	5.166239669421488490e-01	4.967623966942149027e-01	4.836694214876032794e-01	4.444194214876032722e-01	4.192809917355372340e-01	4.046818181818181981e-01	4.457148760330578163e-01	4.361487603305785332e-01	4.235371900826446212e-01	4.049917355371900340e-01	3.963574380165289512e-01	4.515330578512396498e-01	4.819070247933884832e-01	4.929524793388429527e-01	4.997252066115702718e-01	4.582830578512396835e-01	4.907066115702479192e-01	5.421136363636362976e-01	5.399607438016529315e-01	4.785351239669421441e-01	5.411342975206612227e-01	5.363863636363637166e-01	4.898078512396694673e-01
5.152949954086317730e-01	5.183525596877869290e-01	5.376004361799815445e-01	5.581195477502295388e-01	5.593778696051423527e-01	5.330908516988063228e-01	5.214086891643709976e-01	5.275682966023875764e-01	5.326518021120294488e-01	5.346547865013775436e-01	5.291767102846647308e-01	5.290045339761249021e-01	5.182549931129476484e-01	5.190513085399448556e-01	5.210313360881543288e-01	5.336575987144169808e-01	5.293101469237833090e-01	5.137870179063359632e-01	5.067794421487603618e-01	5.278279958677686290e-01	5.387095385674930403e-01	5.250200872359963578e-01	5.011894513314968380e-01	5.057822543617997990e-01	4.964416896235077092e-01	4.841282139577593457e-01	4.967315197428834317e-01	4.825226698806244774e-01	4.886492768595041558e-01	4.894843319559228911e-01	4.917914944903581942e-01	5.059917355371901238e-01	5.073791896235078092e-01	5.246527777777778567e-01	5.169665404040404422e-01	5.016428489439852534e-01	4.816646579430668984e-01	4.806789485766758685e-01	4.860451101928374706e-01	4.830879820936638258e-01	4.527060376492194615e-01	4.714632116620753877e-01	5.203957185491275839e-01	5.491749885215794214e-01	5.352444903581267122e-01	5.050017217630853317e-01	4.986340679522497377e-01	5.154384756657484079e-01	4.971103076216712990e-01	4.867596418732782482e-01
4.927584876543210091e-01	4.829513888888888884e-01	4.803163580246913034e-01	4.508256172839505416e-01	4.758256172839505638e-01	5.364776234567900648e-01	4.962770061728395410e-01	4.933294753086420736e-01	4.916126543209876631e-01	5.045331790123456228e-01	5.101851851851850750e-01	5.069868827160493030e-01	5.087577160493828021e-01	5.078703703703703054e-01	5.069637345679012252e-01	5.142862654320987659e-01	5.481095679012345512e-01	5.340663580246913789e-01	5.232561728395062062e-01	4.979475308641974074e-01	5.035841049382716594e-01	5.234066358024690446e-01	4.798726851851852215e-01	4.733294753086420004e-01	5.413155864197530809e-01	5.074035493827160348e-01	4.545486111111111116e-01	4.554668209876543417e-01	4.646412037037036535e-01	4.536805555555555314e-01	4.413271604938271975e-01	4.299537037037036713e-01	4.520331790123456872e-01	4.524498456790123635e-01	4.587268518518518579e-01	4.671874999999999778e-01	4.580208333333333215e-01	4.609143518518519222e-01	4.414197530864197860e-01	4.806635802469136354e-01	4.879976851851852149e-01	4.678395061728395921e-01	4.612037037037037268e-01	4.835956790123455695e-01	4.683179012345679015e-01	4.584760802469135532e-01	4.759297839506173022e-01	4.921604938271605389e-01	4.781983024691357498e-01	4.674074074074073826e-01
5.193939393939394078e-01	5.236466942148759740e-01	5.423243801652892770e-01	5.678305785123967109e-01	5.755251377410468550e-01	5.910416666666666874e-01	5.840599173553717716e-01	5.393302341597795424e-01	5.157145316804407909e-01	5.722503443526171241e-01	5.602823691460054878e-01	5.055767906336088302e-01	5.009469696969697239e-01	4.640805785123967020e-01	4.624552341597796823e-01	4.809555785123967309e-01	5.116046831955923802e-01	5.435933195592286271e-01	5.348984159779612835e-01	5.611380853994489826e-01	5.510778236914599670e-01	4.970936639118456735e-01	4.682265840220385944e-01	4.880733471074380492e-01	5.335519972451789883e-01	5.264772727272727382e-01	5.376497933884297753e-01	5.230905647382920742e-01	5.127754820936638591e-01	5.033212809917355646e-01	5.477100550964187908e-01	5.325602617079889800e-01	5.279648760330577506e-01	5.264669421487602197e-01	5.094266528925619486e-01	5.264583333333333615e-01	5.166287878787879650e-01	5.238808539944903586e-01	5.357042011019284011e-01	5.319404269972451971e-01	5.515254820936639213e-01	5.431800964187327718e-01	5.492424242424243097e-01	5.779063360881543376e-01	5.902221074380165078e-01	5.546453168044076509e-01	4.793681129476583536e-01	5.009159779614325014e-01	5.396418732782370942e-01	5.550206611570247528e-01
4.895661157024793764e-01	4.303099173553719403e-01	4.433987603305785119e-01	4.389910468319558889e-01	4.459159779614324526e-01	4.363636363636363980e-01	4.313360881542699365e-01	4.538774104683196420e-01	4.562155647382919454e-01	4.534607438016529102e-01	4.261949035812672149e-01	4.450344352617079946e-01	4.633746556473828937e-01	4.834331955922864243e-01	4.905681818181818477e-01	5.170557851239668823e-01	4.949242424242424887e-01	5.082231404958676979e-01	4.739359504132231171e-01	4.590530303030303516e-01	4.311604683195592314e-01	4.298588154269972206e-01	4.566494490358127267e-01	4.433574380165289375e-01	5.036949035812672282e-01	5.055337465564737620e-01	4.989049586776859724e-01	4.727031680440771377e-01	5.166046831955922736e-01	5.473243801652892815e-01	5.270488980716253602e-01	4.801893939393939159e-01	4.905371900826446252e-01	4.971453168044077664e-01	5.026239669421487255e-01	4.720179063360881999e-01	4.949276859504133097e-01	5.242424242424242875e-01	5.225447658402202489e-01	4.761501377410469193e-01	4.480612947658402234e-01	4.777100550964187842e-01	5.237913223140495678e-01	5.627823691460055455e-01	4.739393939393938271e-01	4.713808539944904230e-01	4.726480716253443903e-01	4.841873278236915046e-01	4.892217630853993304e-01	5.166804407713498914e-01
5.292091836734693633e-01	5.228174603174602364e-01	5.207766439909298217e-01	5.292800453514738823e-01	4.914540816326530281e-01	4.759637188208617475e-01	4.976757369614512316e-01	5.058390022675737230e-01	4.960034013605442160e-01	5.018707482993196578e-01	5.082624716553287847e-01	5.049319727891156129e-01	4.911848072562358669e-01	4.661848072562359002e-01	4.576955782312925325e-01	4.418083900226757454e-01	4.380527210884354039e-01	4.502409297052153425e-01	4.647959183673469608e-01	4.690192743764171612e-01	4.538973922902493352e-01	4.357993197278912101e-01	4.483418367346937994e-01	4.814200680272108235e-01	4.752551020408162796e-01	4.891014739229024855e-01	5.098214285714285365e-01	5.275935374149660628e-01	5.327664399092970626e-01	5.296485260770974479e-01	5.058106575963718932e-01	4.966695011337868282e-01	4.875566893424035930e-01	5.053146258503400379e-01	4.659297052154195984e-01	4.448270975056688448e-01	4.619472789115646738e-01	4.573270975056689669e-01	4.371740362811791236e-01	4.515873015873015928e-01	4.601899092970522243e-01	4.975907029478457977e-01	5.123441043083900581e-01	5.043934240362812904e-01	5.073837868480726154e-01	5.127976190476191132e-01	5.131235827664398785e-01	5.290249433106575250e-01	5.190617913832199504e-01	5.277777777777777901e-01
5.209595959595959558e-01	5.054797979797979179e-01	4.966666666666667007e-01	4.978787878787879206e-01	5.165151515151514827e-01	5.368686868686868285e-01	5.301767676767676907e-01	5.397979797979799432e-01	5.537626262626262896e-01	5.417676767676767868e-01	5.451767676767677040e-01	5.208333333333332593e-01	5.070707070707070052e-01	4.823232323232322649e-01	4.617929292929293661e-01	4.568181818181818454e-01	4.848989898989898850e-01	4.955303030303029876e-01	4.773484848484847443e-01	4.557323232323232109e-01	4.620707070707069652e-01	5.110858585858585323e-01	5.300505050505051052e-01	5.315151515151514960e-01	5.701262626262625366e-01	5.883838383838384534e-01	5.544444444444445175e-01	4.985858585858585768e-01	4.621717171717171224e-01	4.761868686868687139e-01	5.007575757575757347e-01	5.100757575757575157e-01	5.108333333333333615e-01	5.561111111111112226e-01	5.505808080808080041e-01	5.401010101010100817e-01	5.409595959595960846e-01	5.044949494949495516e-01	5.080555555555555935e-01	5.240909090909090517e-01	5.319696969696969813e-01	5.692424242424241054e-01	5.784595959595959513e-01	5.844949494949495117e-01	5.667171717171717304e-01	5.400252525252524638e-01	5.434090909090909527e-01	5.601515151515151780e-01	5.214393939393938693e-01	5.502272727272727870e-01
4.851010101010100328e-01	5.179040404040404777e-01	5.324999999999999734e-01	4.658333333333333215e-01	5.058585858585857853e-01	4.811111111111111005e-01	4.890909090909090762e-01	4.965151515151515760e-01	5.040151515151514161e-01	5.024242424242424399e-01	5.428535353535354213e-01	5.438383838383838986e-01	4.713636363636363735e-01	4.655050505050505327e-01	4.893434343434343026e-01	5.313383838383838320e-01	4.846212121212120638e-01	4.663888888888888529e-01	4.466161616161616332e-01	4.154292929292929815e-01	4.645454545454545392e-01	5.143181818181817855e-01	5.167424242424242253e-01	4.465151515151515871e-01	4.696464646464645898e-01	5.053535353535354435e-01	4.933080808080806956e-01	4.513383838383838165e-01	4.693686868686868796e-01	5.013888888888888840e-01	5.143181818181818965e-01	4.734848484848484529e-01	4.790656565656566390e-01	5.072222222222222410e-01	5.402272727272726671e-01	5.677020202020202078e-01	5.658838383838383779e-01	5.084595959595958892e-01	5.520454545454546169e-01	5.635606060606059842e-01	5.360101010101010477e-01	4.676262626262627231e-01	4.513636363636364668e-01	4.695454545454545436e-01	5.062121212121212244e-01	5.192929292929292506e-01	4.774494949494950125e-01	5.203535353535353458e-01	5.704545454545454364e-01	5.355050505050504839e-01
5.581111111111112244e-01	5.300709876543210353e-01	5.510462962962963118e-01	5.710277777777776897e-01	5.607376543209876552e-01	5.744567901234567397e-01	5.697191358024691343e-01	5.763950617283949418e-01	5.573827160493827204e-01	5.240524691358025011e-01	5.111172839506172849e-01	5.317345679012344117e-01	5.185617283950617606e-01	5.192314814814814605e-01	5.272993827160494806e-01	5.758549382716048326e-01	5.854444444444444340e-01	5.516697530864197452e-01	5.469475308641975619e-01	5.759382716049382678e-01	5.607006172839505975e-01	5.266697530864197230e-01	5.277499999999999414e-01	5.446450617283951079e-01	5.388209876543210708e-01	5.368487654320988067e-01	5.531759259259259043e-01	5.252623456790124212e-01	4.942283950617282207e-01	5.094166666666666288e-01	5.350586419753087242e-01	5.283672839506172725e-01	5.254290123456790695e-01	5.529166666666666119e-01	5.313333333333333242e-01	5.247561728395062630e-01	5.281604938271604599e-01	5.356296296296296777e-01	5.555154320987655270e-01	5.475339506172839377e-01	5.264506172839507059e-01	4.962407407407407045e-01	5.126728395061729282e-01	5.524413580246914091e-01	5.239197530864198038e-01	5.001882716049382838e-01	5.305987654320987179e-01	5.037870370370369777e-01	4.746419753086420501e-01	4.916543209876542697e-01
5.158057851239670200e-01	5.197348484848485217e-01	4.921763085399448734e-01	4.745695592286501840e-01	4.926205234159778956e-01	5.034435261707989051e-01	5.317148760330578927e-01	5.513292011019285122e-01	5.516425619834711691e-01	5.587913223140494878e-01	5.416666666666667407e-01	5.334986225895316236e-01	5.296969696969695551e-01	4.961466942148760606e-01	4.765633608815426636e-01	5.008436639118457601e-01	4.852823691460055322e-01	5.153409090909091272e-01	5.511363636363635354e-01	5.174517906336089101e-01	5.236294765840220355e-01	5.310365013774104304e-01	4.986053719008264329e-01	4.878719008264462142e-01	4.647555096418732878e-01	4.652685950413222860e-01	5.091976584022038788e-01	4.999035812672175672e-01	4.660433884297520701e-01	4.456852617079890000e-01	4.409504132231405471e-01	4.575206611570247217e-01	5.016150137741046677e-01	5.094249311294766214e-01	5.166012396694213971e-01	4.987913223140496011e-01	5.177582644628099251e-01	5.245385674931128950e-01	5.654338842975207280e-01	5.557679063360881910e-01	5.078719008264462875e-01	5.319800275482092777e-01	4.922727272727273062e-01	4.308126721763085309e-01	4.432679063360881466e-01	4.677720385674931647e-01	4.632128099173553615e-01	4.654855371900826766e-01	4.736949035812672015e-01	5.218801652892561815e-01
4.631074380165289273e-01	4.452727272727273200e-01	4.472500000000000364e-01	4.538305785123967206e-01	4.173595041322314403e-01	4.399442148760329685e-01	4.711797520661157312e-01	4.509132231404958668e-01	4.642851239669420482e-01	4.256859504132231575e-01	3.975702479338843465e-01	4.284793388429752881e-01	4.730123966942149094e-01	4.651446280991735627e-01	4.577231404958677641e-01	4.815578512396693212e-01	4.985640495867768029e-01	4.665392561983471298e-01	4.668698347107437807e-01	4.885578512396693829e-01	4.727107438016528995e-01	4.529318181818182687e-01	4.549752066115703153e-01	4.761735537190082690e-01	5.125702479338843931e-01	5.258264462809917328e-01	5.210454545454545894e-01	5.077685950413223237e-01	4.818574380165288606e-01	4.950743801652892628e-01	4.797603305785124173e-01	4.737541322314050563e-01	4.726239669421487544e-01	5.101177685950412100e-01	5.186384297520660880e-01	4.476694214876032474e-01	5.226921487603306549e-01	5.639545454545453751e-01	5.589194214876033184e-01	5.402458677685950672e-01	4.656714876033057893e-01	4.475392561983470574e-01	4.595144628099173678e-01	4.161652892561983341e-01	4.154855371900826322e-01	4.067975206611570416e-01	4.796280991735537569e-01	5.042210743801652795e-01	4.717561983471074138e-01	4.638863636363635967e-01
4.360929752066115550e-01	4.711983471074379648e-01	4.616322314049587372e-01	4.505537190082644083e-01	4.306342975206611245e-01	4.257458677685949655e-01	4.742334710743801307e-01	4.612706611570248083e-01	4.381198347107437274e-01	4.630557851239668343e-01	4.669090909090908847e-01	4.476528925619834842e-01	4.670971074380164678e-01	4.589132231404958739e-01	4.546053719008263938e-01	4.735619834710743659e-01	5.199504132231405062e-01	5.203202479338843167e-01	4.791838842975206236e-01	4.717231404958678320e-01	5.019669421487603644e-01	4.703429752066116132e-01	5.166921487603305385e-01	4.704710743801652773e-01	4.684090909090908861e-01	4.865206611570247475e-01	4.645847107438016432e-01	4.617727272727272236e-01	4.953388429752066391e-01	4.987086776859504522e-01	5.008202479338843549e-01	5.457747933884297131e-01	5.168553719008264213e-01	4.802665289256198844e-01	4.806033057851239465e-01	4.586570247933884348e-01	4.677376033057851212e-01	5.099214876033058008e-01	4.670537190082644230e-01	4.488202479338843642e-01	4.699979338842975585e-01	4.647830578512396893e-01	4.705371900826446074e-01	4.363719008264461685e-01	4.397582644628098558e-01	4.117024793388429638e-01	4.438202479338843598e-01	4.444772727272726653e-01	4.794855371900826890e-01	4.624318181818182216e-01
5.091494490358126068e-01	5.035778236914600914e-01	4.707644628099173501e-01	4.683367768595042557e-01	4.902376033057851967e-01	4.982438016528926150e-01	4.825516528925619109e-01	4.447623966942148566e-01	4.565943526170799238e-01	4.649345730027548140e-01	4.440254820936638258e-01	4.296797520661156389e-01	4.315254820936639257e-01	4.318698347107438051e-01	4.015323691460055966e-01	3.949690082644627953e-01	4.211914600550963894e-01	4.478891184573002837e-01	4.527100550964187065e-01	4.440771349862259187e-01	4.452100550964186998e-01	4.458608815426997607e-01	4.733780991735537791e-01	4.931404958677686468e-01	4.936742424242425153e-01	4.799139118457300124e-01	4.746935261707989073e-01	4.713774104683196020e-01	4.890358126721763843e-01	4.977479338842974999e-01	4.913567493112948048e-01	4.684504132231405160e-01	4.767217630853994303e-01	5.080922865013774992e-01	5.259814049586777340e-01	5.161122589531681459e-01	5.058712121212122215e-01	4.885606060606061396e-01	5.048657024793389292e-01	5.060743801652891616e-01	4.960158402203857508e-01	5.011053719008263796e-01	5.081749311294765370e-01	4.874931129476585134e-01	5.057024793388429362e-01	5.244421487603305732e-01	5.237327823691459994e-01	5.101446280991734916e-01	4.738326446280992643e-01	4.595179063360881888e-01
5.024074074074074137e-01	5.587345679012345467e-01	5.391126543209876498e-01	5.266975308641974607e-01	5.058719135802469680e-01	5.190354938271604102e-01	5.723919753086419426e-01	5.439737654320987437e-01	4.996836419753085679e-01	4.832175925925925597e-01	4.867901234567901803e-01	4.795061728395061951e-01	4.641589506172839608e-01	5.173765432098765826e-01	5.138888888888888395e-01	4.567052469135802761e-01	4.568518518518518978e-01	4.530324074074074114e-01	4.715277777777778789e-01	4.575077160493827289e-01	4.773456790123457028e-01	5.233950617283948947e-01	5.393595679012345157e-01	4.842669753086420448e-01	4.817901234567901203e-01	5.007716049382715529e-01	5.100925925925926530e-01	4.982870370370370283e-01	4.956250000000000933e-01	5.138117283950617287e-01	5.210262345679012030e-01	5.275385802469135799e-01	5.342129629629630561e-01	5.024922839506171801e-01	4.763271604938271730e-01	4.794058641975308954e-01	4.857253086419753285e-01	5.107716049382716728e-01	4.682253086419753130e-01	4.625694444444444775e-01	4.506712962962963198e-01	4.646759259259259922e-01	4.783564814814814659e-01	4.164429012345678416e-01	4.417669753086420070e-01	4.483410493827160725e-01	4.318055555555555536e-01	4.174151234567901048e-01	4.631944444444443532e-01	4.745524691358024572e-01
5.526480716253443504e-01	5.580010330578512034e-01	5.603460743801653710e-01	5.547090220385675341e-01	5.513739669421486855e-01	5.751205234159779689e-01	5.965099862258952390e-01	5.903564049586776941e-01	5.830440771349861828e-01	5.781594352617079879e-01	5.830199724517906024e-01	5.987310606060607387e-01	5.982747933884298153e-01	6.023123278236914846e-01	6.076429063360881955e-01	5.835864325068871317e-01	5.512689393939392835e-01	5.631559917355372091e-01	5.581800964187327851e-01	5.412190082644628975e-01	5.502634297520662132e-01	5.384796831955922514e-01	5.556318870523415665e-01	5.492682506887052174e-01	5.615203168044076154e-01	5.382592975206611507e-01	5.287706611570248683e-01	5.381973140495868169e-01	5.315375344352617493e-01	5.037792699724518153e-01	4.947073002754819870e-01	5.282351928374655614e-01	5.172555096418732790e-01	5.026480716253443060e-01	5.003477961432507559e-01	5.191580578512396960e-01	5.112741046831955627e-01	4.829235537190083027e-01	4.743216253443526265e-01	4.880905647382920987e-01	4.660571625344352986e-01	4.681336088154269826e-01	4.829287190082644510e-01	4.843061294765840796e-01	4.722141873278237201e-01	4.788980716253443681e-01	4.826325757575757325e-01	4.737000688705234053e-01	4.589135674931130171e-01	4.627875344352617160e-01
5.856136363636363917e-01	5.819772727272726209e-01	5.631136363636364273e-01	5.880454545454544268e-01	5.767727272727272148e-01	5.744318181818182101e-01	4.954090909090909101e-01	5.215454545454545343e-01	5.241590909090909634e-01	4.944318181818181945e-01	4.450909090909090371e-01	4.656363636363636260e-01	4.759999999999999787e-01	4.616363636363637335e-01	4.629090909090908812e-01	4.642045454545454808e-01	5.168863636363636438e-01	5.449545454545454692e-01	5.655909090909091441e-01	5.295227272727273116e-01	5.366590909090909189e-01	5.456363636363635861e-01	5.108863636363636385e-01	5.087727272727272654e-01	5.204772727272727328e-01	5.824318181818181062e-01	5.382272727272726653e-01	5.279090909090908834e-01	5.390227272727272645e-01	5.424772727272727524e-01	5.345000000000000862e-01	5.320227272727271473e-01	5.888409090909090260e-01	5.736818181818181817e-01	5.277727272727272823e-01	4.795909090909090122e-01	5.141590909090908434e-01	4.961363636363635976e-01	4.784318181818182358e-01	4.809090909090908417e-01	5.045909090909090899e-01	5.267954545454546222e-01	5.154090909090910388e-01	5.005909090909090864e-01	5.074545454545454914e-01	5.485454545454545583e-01	5.674545454545454337e-01	5.597954545454546516e-01	5.189999999999999059e-01	5.706136363636362674e-01
4.584676308539945566e-01	4.550860881542699299e-01	4.509504132231404450e-01	4.938911845730027395e-01	4.803236914600549912e-01	4.253477961432506893e-01	4.238739669421487943e-01	4.404407713498622590e-01	4.975654269972452082e-01	4.762706611570247661e-01	4.433815426997245734e-01	4.428719008264462298e-01	4.482679063360882066e-01	4.507679063360881533e-01	4.921212121212121815e-01	5.182300275482093488e-01	4.887121212121211533e-01	4.711673553719008534e-01	4.891115702479338911e-01	5.122176308539945211e-01	4.638670798898070768e-01	4.715702479338842457e-01	4.535261707988980651e-01	4.371039944903581942e-01	4.886398071625343564e-01	4.784573002754821114e-01	4.893629476584021587e-01	4.820006887052341038e-01	4.912706611570246684e-01	5.261570247933884392e-01	5.238429752066116052e-01	5.320213498622589077e-01	5.523519283746555208e-01	5.559882920110192916e-01	5.382988980716253424e-01	5.457610192837465402e-01	5.257438016528925839e-01	5.315874655647382374e-01	5.555647382920109179e-01	5.505096418732782215e-01	5.354235537190082939e-01	5.079579889807162019e-01	5.160502754820935900e-01	5.479235537190082495e-01	5.256508264462811386e-01	5.294559228650138616e-01	5.463636363636364957e-01	5.344180440771351126e-01	5.239634986225893964e-01	5.246349862258953278e-01
6.168080808080806943e-01	5.931616161616161120e-01	5.932727272727273959e-01	5.886616161616162746e-01	5.540883838383838800e-01	5.325454545454545441e-01	5.352853535353535586e-01	5.504040404040403400e-01	5.724040404040404706e-01	5.572348484848484995e-01	5.252121212121211302e-01	5.167550505050505505e-01	5.367550505050504572e-01	5.366565656565656095e-01	5.497121212121212075e-01	5.928762626262625846e-01	6.263257575757574802e-01	6.065505050505050066e-01	5.874217171717172059e-01	5.696893939393939954e-01	5.516994949494948841e-01	5.231060606060605744e-01	5.419494949494948477e-01	5.800656565656565622e-01	5.702904040404040975e-01	5.424671717171716256e-01	5.780580808080808541e-01	6.132651515151515964e-01	5.925631313131313194e-01	5.266237373737373550e-01	5.194797979797980414e-01	5.311161616161615973e-01	5.456010101010100311e-01	5.343181818181818032e-01	5.370378787878786753e-01	5.145580808080808533e-01	4.852272727272726738e-01	4.936742424242424043e-01	5.166994949494949640e-01	5.130732323232323200e-01	5.293737373737373852e-01	5.166767676767676232e-01	5.097904040404040993e-01	5.222853535353535470e-01	4.888434343434343576e-01	4.894469696969697137e-01	5.117550505050505461e-01	5.252373737373737805e-01	5.347676767676767806e-01	5.254898989898990624e-01
4.649578168044077309e-01	4.600163567493112393e-01	4.623766069788797783e-01	4.508809687786959897e-01	4.591798668503214165e-01	4.767533287419651877e-01	4.889936294765839797e-01	4.671631083562902131e-01	4.807793847566575463e-01	4.957572887970616016e-01	5.063332185491277171e-01	4.784507001836547646e-01	4.809443870523416042e-01	4.824753213957759246e-01	4.818813131313131604e-01	4.898832070707069830e-01	4.947931014692378282e-01	4.801495064279155400e-01	4.526945592286500952e-01	4.422047176308540051e-01	4.857868457300275056e-01	4.746699954086316953e-01	4.369361225895316281e-01	4.349776170798898001e-01	4.544866276400367222e-01	4.626621326905418496e-01	4.354137970615243880e-01	4.476067493112947382e-01	4.678991620752984137e-01	4.576647153351698916e-01	4.538438360881542621e-01	4.789414026629935650e-01	4.693023989898990611e-01	4.630394857667584629e-01	4.383881427915518603e-01	4.372403007346188919e-01	4.661903122130394150e-01	4.649047291092746059e-01	4.698834940312213715e-01	4.666810146923783265e-01	4.969940886134067703e-01	5.123235192837465313e-01	5.134627525252525304e-01	5.121900826446281751e-01	5.339316460055095748e-01	4.976526629935721369e-01	4.877266988062441966e-01	4.795813246097336280e-01	4.958103764921947265e-01	4.967544765840220533e-01
5.627954545454545432e-01	5.835454545454545894e-01	5.598409090909092223e-01	5.981590909090910291e-01	5.888636363636363669e-01	5.681818181818181213e-01	5.216363636363636758e-01	5.057500000000000329e-01	5.529318181818181355e-01	5.714318181818182074e-01	5.328409090909090873e-01	5.464090909090909554e-01	5.479545454545455829e-01	5.862272727272725970e-01	5.451590909090908710e-01	5.448636363636363278e-01	6.126136363636363047e-01	5.795454545454545858e-01	4.958863636363636251e-01	4.829772727272726440e-01	5.137272727272728101e-01	5.133636363636363553e-01	4.969545454545453711e-01	5.107500000000000373e-01	5.261818181818183060e-01	5.237045454545453671e-01	5.399318181818182349e-01	5.423409090909090402e-01	5.613409090909090571e-01	5.721590909090910060e-01	5.928181818181816887e-01	5.527499999999999636e-01	5.182954545454545592e-01	5.190909090909090473e-01	5.516136363636363615e-01	5.478181818181817597e-01	5.348409090909090891e-01	5.148409090909090713e-01	5.304545454545455119e-01	5.673181818181817215e-01	5.635227272727272307e-01	5.426818181818182651e-01	5.372045454545454346e-01	5.337045454545454870e-01	5.054090909090909189e-01	5.352727272727273444e-01	5.330909090909090597e-01	5.505681818181817899e-01	5.304772727272726307e-01	5.488409090909091015e-01
[truncated: 514 more columns]
