# Supplementary material for: Humans can efficiently look for but not select multiple visual objects
Source: eLife. 2019 Aug 27;8:e49130. doi: 10.7554/eLife.49130 (PMC6733593; doi:10.7554/eLife.49130)
Supplement: Figure 3—figure supplement 1—source data 2. [file elife-49130-fig3-figsupp1-data2.csv]

4.910847107438016113e-01	5.088877410468319873e-01	4.891873278236914535e-01	4.361742424242424643e-01	4.265977961432507182e-01	5.122968319559226824e-01	5.781163911845729197e-01	5.017045454545454586e-01	4.431163911845730219e-01	4.354373278236914335e-01	4.321487603305785297e-01	4.656163911845730974e-01	4.529889807162533755e-01	4.991253443526170175e-01	5.484814049586776985e-01	4.932610192837465490e-01	5.037913223140495500e-01	4.658161157024792720e-01	4.446453168044076643e-01	4.942148760330578594e-01	5.462603305785124208e-01	5.560674931129476750e-01	5.264015151515152313e-01	5.349965564738290436e-01	5.469455922865014141e-01	5.495420110192837937e-01	5.505234159779613945e-01	5.759951790633609514e-01	5.354924242424242697e-01	5.065426997245178198e-01	5.092803030303031386e-01	5.584951790633607693e-01	5.682782369146004431e-01	4.909090909090909061e-01	4.809848484848484595e-01	4.695385674931128461e-01	4.526790633608814285e-01	4.890392561983471498e-01	5.239290633608815195e-01	5.240840220385674098e-01	5.163980716253442349e-01	5.699552341597795557e-01	5.331439393939393367e-01	5.019869146005510041e-01	5.091287878787877919e-01	4.999621212121211355e-01	4.801067493112947671e-01	5.297210743801652466e-01	4.767561983471074738e-01	4.503305785123966620e-01
4.464924242424242462e-01	4.708308080808080720e-01	4.841388888888888964e-01	4.611363636363637331e-01	4.679924242424242098e-01	4.792601010101009140e-01	5.098131313131314402e-01	5.036868686868688494e-01	4.822070707070708062e-01	4.501792929292928735e-01	4.827297979797980365e-01	4.925530303030302148e-01	5.071085858585858697e-01	4.819015151515152473e-01	4.937828282828282123e-01	4.969116161616161653e-01	5.147878787878787943e-01	4.975681818181819094e-01	4.744419191919192480e-01	5.091691919191919657e-01	5.095176767676767859e-01	5.383434343434343461e-01	5.415454545454545521e-01	4.723686868686868823e-01	4.793964646464646262e-01	5.279065656565656850e-01	5.363560606060605584e-01	4.931616161616162453e-01	5.398232323232322605e-01	5.110202020202020412e-01	4.674646464646464716e-01	4.878762626262626023e-01	4.799722222222221890e-01	4.439520202020201256e-01	3.964419191919191787e-01	4.187424242424242493e-01	4.545378787878787685e-01	4.381843434343434263e-01	4.499898989898989399e-01	4.724292929292929211e-01	4.973661616161615950e-01	4.809999999999999831e-01	4.968333333333333490e-01	5.186035353535354275e-01	5.179696969696970799e-01	4.332601010101009287e-01	4.240681818181817886e-01	4.605176767676766869e-01	5.064722222222223236e-01	4.898308080808081444e-01
4.478305785123967153e-01	4.582851239669420984e-01	4.760743801652892460e-01	4.708884297520660733e-01	4.370041322314049959e-01	4.239462809917355912e-01	4.632024793388430095e-01	4.696487603305785075e-01	4.984297520661157277e-01	5.142768595041322666e-01	5.451652892561984487e-01	5.213223140495866215e-01	4.966322314049586018e-01	4.810123966942148610e-01	4.725826446280992355e-01	4.408677685950413982e-01	4.424173553719008001e-01	4.393595041322314043e-01	4.155578512396694291e-01	4.604958677685950796e-01	5.302479338842974732e-01	5.134090909090908150e-01	5.035123966942148810e-01	4.766115702479338800e-01	4.222314049586776141e-01	4.217768595041322399e-01	4.461363636363636087e-01	4.558884297520661155e-01	5.093388429752065960e-01	5.168181818181818432e-01	5.328305785123966798e-01	5.184090909090909305e-01	4.753305785123966842e-01	4.729752066115702758e-01	4.797107438016529057e-01	4.631818181818181945e-01	4.565909090909091583e-01	4.517975206611570260e-01	4.518801652892562304e-01	4.380991735537190235e-01	4.418801652892561660e-01	4.418388429752065361e-01	4.577479338842975198e-01	4.576446280991736115e-01	4.687190082644628886e-01	5.311363636363636287e-01	5.369834710743802697e-01	5.297933884297519880e-01	5.062396694214875703e-01	4.716942148760330800e-01
5.315493827160493456e-01	5.387283950617284267e-01	5.636234567901234893e-01	5.434259259259258679e-01	5.670617283950616372e-01	5.875154320987654444e-01	5.651882716049382305e-01	5.586759259259259647e-01	5.626203703703703818e-01	5.174074074074074270e-01	4.879259259259259851e-01	4.821635802469135257e-01	5.069598765432098419e-01	4.887253086419753312e-01	4.708240740740740615e-01	4.826388888888889506e-01	4.788858024691358684e-01	4.953117283950616567e-01	5.009166666666666767e-01	5.016419753086419631e-01	5.004290123456789363e-01	5.209598765432097434e-01	5.461635802469135825e-01	5.322129629629630543e-01	5.355925925925925091e-01	5.170679012345680281e-01	5.558611111111111391e-01	5.316635802469136252e-01	4.968580246913580356e-01	4.867438271604938582e-01	4.673055555555555851e-01	4.808858024691359256e-01	4.777283950617284281e-01	4.616820987654320918e-01	4.455895061728394890e-01	4.704444444444444429e-01	4.797006172839505811e-01	4.629444444444444362e-01	4.538919753086418929e-01	4.734722222222222388e-01	5.082253086419752375e-01	5.423580246913579650e-01	5.082777777777778283e-01	5.068148148148148291e-01	5.309012345679012812e-01	5.293209876543208958e-01	5.272407407407407876e-01	5.433364197530864415e-01	5.583456790123456637e-01	5.644104938271605754e-01
3.893181818181817855e-01	4.277727272727272489e-01	3.851363636363636100e-01	4.112954545454545752e-01	3.943409090909090198e-01	4.412045454545454604e-01	4.493863636363636394e-01	4.643636363636363673e-01	4.370227272727272849e-01	5.022727272727272041e-01	5.107272727272726964e-01	4.786818181818182083e-01	5.162499999999999867e-01	4.770909090909090655e-01	4.517499999999999849e-01	5.082500000000000906e-01	4.632500000000000506e-01	4.132045454545455465e-01	4.289999999999999925e-01	4.546363636363636163e-01	4.629772727272727373e-01	4.910454545454545072e-01	4.955227272727273369e-01	4.976136363636363136e-01	5.368181818181818610e-01	5.165227272727273000e-01	5.195000000000000728e-01	5.302045454545455394e-01	4.951136363636364779e-01	5.275909090909089993e-01	5.168863636363636438e-01	4.764318181818182341e-01	4.758863636363636074e-01	5.061363636363636065e-01	4.844545454545454710e-01	4.899772727272727613e-01	4.873636363636363322e-01	4.530909090909090997e-01	4.368181818181818277e-01	4.454772727272727773e-01	4.697954545454544606e-01	4.536136363636363855e-01	4.805227272727272125e-01	4.642954545454545112e-01	4.787954545454545796e-01	5.090909090909090384e-01	4.963636363636363957e-01	4.962272727272727946e-01	4.930681818181819054e-01	4.673636363636363700e-01
4.782785238751148249e-01	4.516701101928375373e-01	4.725134871441690199e-01	4.840076905417814435e-01	5.071252295684114397e-01	5.204014577594122670e-01	5.144326790633608759e-01	4.886937557392102005e-01	4.884613177226813652e-01	4.965249081726353930e-01	4.791838842975207347e-01	5.019455922865014852e-01	5.029126492194674336e-01	5.047291092745639363e-01	5.041910583103763610e-01	5.038969237832875425e-01	5.058310376492195504e-01	4.853033172635445314e-01	4.779944329660238966e-01	4.911860078053259526e-01	4.985981978879706067e-01	4.733801078971534015e-01	4.362158516988062229e-01	4.483786730945822363e-01	4.785956152433424871e-01	4.895732897153351471e-01	4.767275022956841690e-01	4.788696625344351920e-01	4.821410123966941574e-01	4.777132116620753099e-01	4.642848943985308230e-01	4.620595156106519497e-01	4.781666092745638363e-01	4.881657483930211261e-01	4.951776285583103787e-01	5.078770661157024913e-01	5.449695821854911859e-01	5.668044077134986036e-01	5.419579315886133841e-01	5.281910009182736454e-01	5.503328741965105575e-01	5.833806818181817011e-01	5.555871212121211711e-01	5.205262855831037649e-01	5.107064967860422966e-01	5.153308654729109595e-01	5.052671602387511784e-01	4.798395890725435931e-01	5.019197658402203555e-01	5.274764692378328679e-01
4.065663580246913211e-01	4.263078703703703232e-01	4.515316358024691890e-01	4.845756172839505993e-01	4.671180555555555780e-01	4.827816358024691334e-01	4.894097222222222321e-01	4.885108024691359185e-01	4.639621913580246892e-01	4.733024691358023728e-01	4.595910493827160548e-01	4.286882716049382758e-01	4.419405864197530898e-01	4.431712962962963687e-01	4.677121913580246648e-01	4.939274691358025438e-01	4.848726851851852260e-01	4.492631172839505749e-01	4.172145061728395055e-01	4.277816358024691401e-01	4.572222222222221966e-01	4.595293209876543661e-01	4.162037037037037424e-01	3.908333333333333104e-01	3.503047839506172600e-01	3.732445987654321451e-01	4.468287037037036447e-01	4.977623456790123413e-01	5.279359567901233952e-01	4.745794753086419182e-01	4.731790123456790509e-01	4.617746913580246249e-01	4.511226851851851682e-01	4.610609567901235439e-01	4.512885802469136509e-01	4.691396604938272152e-01	4.625694444444444220e-01	4.330208333333332993e-01	4.483641975308642058e-01	4.802546296296297257e-01	5.114236111111110095e-01	4.459683641975308310e-01	4.063927469135802939e-01	4.051543209876542484e-01	4.232793209876543061e-01	4.277430555555555847e-01	4.396450617283950701e-01	4.548495370370370661e-01	4.401234567901234351e-01	4.432677469135802295e-01
4.777462121212120993e-01	4.971711432506887296e-01	4.535554407713497937e-01	3.953822314049587616e-01	4.320265151515151336e-01	4.616270661157025335e-01	4.491339531680439978e-01	4.376859504132231682e-01	4.729941460055096525e-01	5.064721074380165167e-01	5.014910468319560000e-01	5.063688016528925528e-01	5.041856060606061396e-01	4.757627410468320273e-01	4.818371212121212999e-01	4.673588154269972539e-01	5.073192148760330422e-01	5.339273415977960902e-01	5.265426997245178375e-01	5.270695592286502862e-01	5.296659779614325547e-01	4.979149449035812358e-01	4.789807162534434615e-01	4.633212809917355846e-01	4.917252066115702647e-01	5.288877410468320051e-01	4.949931129476584646e-01	5.189187327823689966e-01	5.098054407713499270e-01	5.215134297520660489e-01	5.095764462809917461e-01	5.142424242424242786e-01	4.804115013774105103e-01	4.831887052341597988e-01	5.023811983471074827e-01	5.050051652892562082e-01	4.981284435261706944e-01	5.278856749311293672e-01	5.405389118457299968e-01	5.102668732782368322e-01	5.237396694214876414e-01	5.215840220385674630e-01	4.908006198347107940e-01	4.835674931129477772e-01	5.143233471074379892e-01	5.018767217630853983e-01	5.075103305785123586e-01	5.010761019283747064e-01	5.118388429752066537e-01	5.015444214876032536e-01
4.968698347107437518e-01	4.930027548209365840e-01	4.755853994490357728e-01	4.931198347107438318e-01	4.812362258953168381e-01	5.062327823691459283e-01	5.151101928374656191e-01	4.836053719008265306e-01	4.982024793388430406e-01	4.813705234159779134e-01	4.935330578512395761e-01	5.181714876033056694e-01	4.854097796143251320e-01	4.730888429752065916e-01	4.754545454545454075e-01	4.632885674931129794e-01	4.922486225895317813e-01	4.727100550964187242e-01	4.635468319559229444e-01	4.562190082644628220e-01	4.626101928374655725e-01	4.733987603305784830e-01	5.100034435261707744e-01	5.039772727272727737e-01	5.205061983471075404e-01	5.018388429752066449e-01	4.784710743801652844e-01	4.436363636363637175e-01	4.569834710743802542e-01	4.786191460055096991e-01	4.785847107438016002e-01	4.485123966942149432e-01	4.608884297520661200e-01	4.509263085399449200e-01	4.773312672176308058e-01	4.982747933884298375e-01	4.760020661157025046e-01	4.788223140495866947e-01	4.703753443526171307e-01	4.800378787878788467e-01	5.080234159779614123e-01	5.049724517906337695e-01	4.596969696969697705e-01	4.732334710743801298e-01	4.565943526170798128e-01	4.597073002754821225e-01	4.663533057851239616e-01	4.816563360881541689e-01	4.599724517906335630e-01	5.082059228650137594e-01
4.978458049886621550e-01	5.034863945578231803e-01	4.958475056689342075e-01	4.863236961451246065e-01	5.123015873015872579e-01	5.287698412698411676e-01	5.135487528344671038e-01	5.132794784580498870e-01	5.070861678004534578e-01	5.318310657596371227e-01	5.483134920634921139e-01	5.528769841269841612e-01	5.387046485260770234e-01	5.292233560090703337e-01	5.032879818594103716e-01	5.097789115646259583e-01	5.299461451247167165e-01	5.543367346938774531e-01	5.397675736961451420e-01	5.802437641723355854e-01	5.790958049886621994e-01	5.245606575963719376e-01	4.910856009070294625e-01	5.042517006802722523e-01	4.898384353741496722e-01	4.657738095238094789e-01	4.930839002267574100e-01	5.388321995464852021e-01	5.232426303854875727e-01	5.187925170068027336e-01	5.545209750566894025e-01	5.605442176870748527e-01	5.598356009070294403e-01	5.569019274376417750e-01	4.989795918367346816e-01	5.291099773242631255e-01	5.485969387755101900e-01	5.424319727891155907e-01	5.829506802721089453e-01	5.652352607709751897e-01	5.155187074829932214e-01	5.253543083900227284e-01	5.328373015873015817e-01	5.575113378684807275e-01	5.735119047619047228e-01	5.496882086167799164e-01	5.396825396825397636e-01	5.453939909297051969e-01	5.636054421768708078e-01	5.620039682539681447e-01
5.221666666666665568e-01	5.030833333333333268e-01	5.104444444444443674e-01	4.810277777777777208e-01	4.663055555555555287e-01	4.632500000000000506e-01	4.602222222222221992e-01	4.554722222222221673e-01	4.558611111111111613e-01	4.525555555555554887e-01	4.728333333333333277e-01	4.778888888888889741e-01	5.117777777777777759e-01	5.258055555555555260e-01	4.970833333333334325e-01	5.000000000000000000e-01	4.992777777777778203e-01	5.386666666666666270e-01	5.435000000000000941e-01	5.332777777777778505e-01	4.884999999999999898e-01	5.131388888888890332e-01	5.558055555555555527e-01	5.708055555555555660e-01	5.731388888888888644e-01	5.669444444444444731e-01	5.489166666666667194e-01	5.217777777777776738e-01	5.107222222222220775e-01	4.908333333333333437e-01	5.022222222222222365e-01	5.380277777777776604e-01	5.477222222222222214e-01	5.545833333333333171e-01	5.369444444444444464e-01	5.087222222222222978e-01	5.190833333333333410e-01	5.214999999999999636e-01	5.155277777777778070e-01	5.080833333333333313e-01	5.263333333333333197e-01	5.656944444444443887e-01	5.588888888888888795e-01	5.345833333333334103e-01	5.439444444444445637e-01	4.944722222222221464e-01	4.774999999999999245e-01	5.114722222222222170e-01	5.183055555555555749e-01	5.243611111111110556e-01
4.980802469135802713e-01	5.054320987654321584e-01	4.511111111111111294e-01	4.334259259259258812e-01	4.570123456790124439e-01	5.020401234567901660e-01	5.534969135802468854e-01	5.500802469135802619e-01	5.235061728395061786e-01	5.221790123456789834e-01	4.901820987654321726e-01	5.108055555555556237e-01	4.893302469135802357e-01	4.858395061728394415e-01	5.017222222222221806e-01	4.649012345679013336e-01	3.963179012345679486e-01	4.762129629629630045e-01	5.160277777777778629e-01	5.240216049382715457e-01	5.086543209876543958e-01	5.094444444444444775e-01	5.022222222222222365e-01	4.721666666666666790e-01	4.645061728395061817e-01	5.107160493827160863e-01	4.572839506172839963e-01	4.850092592592593066e-01	5.003086419753086656e-01	4.979876543209876827e-01	5.347870370370370052e-01	5.506018518518518423e-01	5.493395061728395534e-01	5.169475308641974243e-01	5.151388888888889239e-01	5.078086419753085057e-01	4.791049382716049965e-01	5.412561728395062222e-01	5.480617283950617313e-01	4.992469135802468649e-01	5.256234567901234556e-01	5.262685185185185244e-01	5.361172839506173071e-01	5.530740740740741623e-01	4.742098765432098406e-01	4.844351851851851909e-01	4.863240740740740198e-01	4.948641975308641916e-01	4.789660493827160304e-01	4.778179012345679655e-01
4.595216049382716550e-01	4.756141975308642023e-01	5.050339506172838444e-01	5.099012345679012626e-01	4.695617283950617171e-01	4.820061728395062528e-01	4.921944444444443789e-01	4.659351851851852300e-01	4.782283950617284285e-01	4.756882716049382620e-01	4.874290123456789803e-01	4.849938271604937734e-01	4.746759259259259456e-01	5.076111111111110130e-01	5.490339506172838835e-01	5.493734567901233934e-01	5.326604938271606304e-01	5.366604938271605230e-01	4.873024691358024962e-01	4.474876543209876933e-01	4.616666666666667251e-01	4.986388888888889648e-01	5.097006172839506632e-01	5.104506172839505806e-01	5.073796296296296804e-01	5.127592592592591370e-01	4.955771604938271624e-01	5.066018518518518032e-01	5.037376543209876045e-01	4.712530864197531644e-01	4.987006172839507090e-01	5.272160493827160455e-01	5.286543209876543026e-01	5.359629629629629743e-01	5.677746913580247190e-01	5.501697530864197994e-01	5.422870370370370674e-01	5.332006172839507396e-01	5.590771604938271633e-01	5.425833333333333064e-01	5.202191358024690349e-01	5.006296296296296466e-01	5.267685185185185803e-01	5.154444444444444828e-01	4.972314814814814410e-01	4.894135802469136709e-01	5.444969135802469884e-01	4.895864197530864215e-01	4.498240740740740984e-01	4.684999999999999720e-01
5.071401515151514605e-01	4.746780303030303516e-01	4.947727272727272529e-01	5.078219696969696884e-01	4.854166666666667740e-01	5.035795454545455296e-01	5.154166666666666341e-01	4.702462121212120927e-01	4.396969696969697527e-01	4.549621212121212066e-01	4.992234848484848331e-01	4.887121212121211533e-01	4.890340909090908350e-01	5.231628787878788156e-01	5.082765151515151736e-01	5.060037878787878585e-01	5.058143939393939803e-01	4.977083333333333637e-01	5.117234848484848442e-01	5.098674242424242609e-01	4.848295454545453742e-01	4.843939393939393767e-01	4.735795454545453920e-01	4.708901515151516226e-01	4.919507575757576245e-01	4.860984848484848908e-01	5.053598484848484951e-01	5.056628787878788556e-01	4.836931818181818832e-01	4.800568181818182234e-01	4.721780303030302939e-01	4.952462121212121704e-01	5.056249999999999911e-01	4.804356060606060908e-01	4.781628787878787756e-01	4.753030303030302828e-01	4.989204545454545281e-01	5.138068181818182811e-01	5.183712121212120660e-01	5.553977272727272929e-01	5.284280303030302051e-01	4.895265151515151847e-01	4.777083333333333459e-01	4.917613636363636909e-01	5.192992424242424132e-01	4.814962121212122415e-01	4.889962121212121926e-01	5.062499999999999778e-01	5.014962121212120927e-01	5.200757575757576356e-01
5.443491735537190346e-01	5.545826446280990307e-01	5.279028925619834167e-01	5.097520661157023403e-01	4.792334710743801907e-01	4.997706611570247870e-01	5.554400826446281858e-01	5.545661157024792676e-01	5.397665289256198262e-01	5.337499999999999467e-01	4.842665289256198879e-01	5.030247933884297584e-01	5.707458677685950388e-01	5.260557851239668903e-01	5.214442148760329854e-01	5.835000000000000187e-01	6.064380165289255942e-01	6.061363636363635843e-01	5.918119834710744431e-01	5.668471074380164731e-01	6.175537190082643901e-01	5.834504132231405071e-01	5.611177685950413663e-01	5.544421487603304888e-01	5.922851239669421064e-01	5.452066115702478566e-01	5.127892561983471431e-01	5.475991735537190097e-01	5.587706611570246729e-01	5.311136363636362878e-01	5.044173553719006886e-01	4.606342975206612067e-01	4.553863636363637002e-01	4.949090909090909096e-01	5.256983471074379022e-01	5.295227272727272005e-01	5.038966942148760397e-01	5.164090909090910397e-01	5.532582644628099011e-01	5.791694214876033087e-01	5.325619834710743072e-01	4.893243801652891745e-01	4.576446280991735560e-01	4.506838842975207093e-01	4.514194214876033895e-01	4.719979338842975602e-01	4.995702479338842705e-01	4.945516528925619215e-01	4.951880165289256341e-01	5.166611570247934271e-01
4.294669421487603000e-01	4.333078512396694171e-01	4.426033057851239683e-01	4.562541322314049852e-01	4.878739669421488512e-01	4.481942148760330591e-01	4.051942148760329654e-01	4.719586776859503452e-01	5.411942148760330307e-01	5.460144628099173891e-01	5.082520661157025055e-01	5.079772727272727773e-01	4.720454545454545459e-01	4.449710743801653656e-01	3.954710743801653772e-01	4.131838842975206205e-01	4.744235537190082397e-01	4.501983471074380572e-01	4.371714876033058195e-01	4.788863636363635545e-01	4.854380165289255977e-01	4.947148760330578598e-01	4.796198347107437643e-01	4.941280991735537143e-01	5.134731404958677858e-01	5.314028925619834753e-01	4.791859504132231495e-01	4.990764462809917923e-01	4.721425619834710430e-01	5.045061983471075262e-01	5.314111570247933569e-01	5.405516528925619069e-01	5.115537190082644070e-01	4.766983471074380807e-01	4.810103305785123906e-01	5.499669421487602960e-01	5.618987603305785061e-01	4.964483471074380705e-01	4.600991735537189875e-01	4.861921487603305669e-01	4.971260330578511355e-01	4.773099173553719266e-01	4.699690082644628619e-01	4.417500000000000315e-01	4.614876033057851434e-01	4.785165289256198551e-01	4.792500000000000648e-01	5.088801652892562810e-01	5.155867768595041589e-01	4.820723140495867254e-01
4.500619834710743450e-01	4.304476584022038921e-01	4.326652892561983488e-01	4.503305785123966620e-01	4.594421487603305709e-01	4.578546831955923047e-01	4.457610192837465624e-01	4.486673553719008334e-01	4.549690082644627931e-01	4.580647382920108868e-01	4.511191460055096192e-01	4.707713498622589365e-01	5.194249311294765192e-01	5.429889807162534554e-01	5.108126721763085465e-01	4.855681818181817877e-01	5.121384297520660267e-01	5.516046831955923047e-01	5.621556473829201206e-01	5.549586776859504189e-01	5.230544077134986480e-01	5.286880165289256084e-01	5.271694214876033735e-01	5.195936639118456934e-01	5.183333333333333126e-01	5.102685950413221594e-01	5.079166666666666829e-01	4.958195592286501752e-01	5.008195592286501796e-01	5.037741046831956115e-01	5.063050964187326697e-01	5.127892561983471431e-01	5.058712121212121104e-01	4.972589531680440267e-01	5.136363636363636687e-01	5.074586776859504322e-01	4.904752066115702358e-01	5.046694214876032980e-01	5.138980716253443992e-01	4.868526170798898045e-01	4.679579889807162774e-01	4.851274104683195310e-01	4.583677685950413583e-01	4.525550964187328162e-01	4.694662534435262158e-01	4.836122589531680616e-01	5.080612947658401657e-01	5.092871900826445586e-01	4.871453168044077020e-01	4.864944903581266966e-01
4.352777777777777635e-01	4.825000000000000400e-01	4.988194444444443709e-01	4.649999999999999689e-01	5.063194444444445441e-01	5.009722222222222632e-01	5.340972222222222232e-01	5.223611111111111649e-01	5.175694444444445264e-01	4.828472222222222610e-01	5.304166666666667584e-01	4.819444444444444531e-01	4.388888888888889395e-01	4.810416666666667007e-01	5.259027777777778301e-01	4.851388888888888973e-01	4.716666666666666785e-01	5.113888888888887818e-01	5.084722222222221033e-01	5.311805555555555447e-01	5.218055555555556335e-01	5.090277777777777457e-01	5.067361111111111649e-01	4.887500000000000178e-01	5.196527777777777413e-01	5.324305555555555181e-01	5.126388888888888662e-01	4.810416666666667007e-01	5.022916666666666918e-01	5.180555555555554914e-01	4.960416666666666030e-01	4.892361111111110938e-01	4.942361111111110428e-01	4.792361111111110850e-01	5.325694444444444287e-01	5.372222222222221566e-01	5.471527777777777102e-01	5.588194444444444242e-01	5.509027777777777413e-01	5.443749999999999423e-01	6.327083333333334281e-01	6.201388888888887951e-01	5.243750000000000355e-01	4.947222222222221188e-01	4.891666666666667496e-01	5.286111111111111427e-01	5.513194444444443620e-01	5.537499999999999645e-01	5.518055555555555491e-01	5.665972222222221966e-01
4.201136363636363558e-01	4.579166666666666385e-01	4.879924242424241720e-01	4.584090909090908772e-01	4.690151515151514405e-01	4.683333333333332682e-01	4.646969696969698305e-01	4.513636363636363558e-01	4.523863636363636975e-01	4.397727272727272596e-01	4.545833333333333393e-01	4.896969696969696306e-01	4.988636363636363980e-01	5.018181818181818299e-01	5.514393939393938959e-01	5.471590909090908728e-01	5.401136363636362958e-01	5.310606060606060108e-01	5.127272727272726982e-01	5.197727272727272751e-01	5.521969696969696306e-01	5.767803030303030321e-01	5.668939393939395055e-01	5.408333333333332771e-01	5.459848484848486283e-01	5.917045454545454275e-01	6.001515151515152136e-01	5.615909090909090295e-01	5.679924242424242431e-01	5.757196969696970479e-01	5.683712121212121104e-01	5.475757575757576046e-01	5.360984848484848797e-01	5.296212121212120483e-01	5.264393939393939847e-01	5.203787878787878851e-01	5.515530303030303783e-01	5.434469696969697061e-01	5.384090909090909483e-01	5.457954545454544171e-01	5.219696969696968614e-01	5.084090909090909216e-01	5.154166666666666341e-01	5.463636363636363846e-01	5.592424242424243186e-01	5.387121212121211977e-01	5.310984848484848753e-01	5.471212121212121193e-01	5.218939393939393545e-01	5.181060606060606810e-01
5.301033057851241015e-01	5.224999999999999645e-01	5.584297520661156700e-01	5.711983471074381091e-01	5.788842975206612840e-01	5.426239669421486500e-01	4.963429752066115808e-01	5.405785123966941885e-01	5.235330578512396027e-01	5.094628099173552638e-01	4.590702479338843456e-01	4.959504132231404294e-01	4.828719008264462653e-01	4.683057851239669778e-01	4.995247933884295888e-01	4.684710743801652200e-01	4.784710743801652844e-01	4.943388429752066382e-01	4.753925619834710181e-01	4.512396694214875770e-01	4.430578512396694535e-01	4.572727272727272196e-01	4.515289256198347090e-01	4.622314049586777607e-01	5.016528925619834212e-01	4.704132231404957731e-01	4.489462809917356134e-01	4.310330578512397426e-01	4.970247933884296421e-01	5.377272727272726094e-01	5.145247933884297131e-01	4.876033057851237862e-01	4.800206611570247972e-01	4.771487603305784586e-01	5.013842975206611596e-01	4.855785123966942507e-01	4.555578512396693536e-01	4.585537190082645265e-01	4.879958677685950486e-01	4.945247933884296954e-01	4.587190082644629352e-01	4.620661157024793519e-01	4.430371900826446385e-01	4.370247933884296998e-01	4.673140495867768029e-01	4.699793388429752139e-01	3.848140495867768407e-01	3.925826446280991644e-01	4.670247933884296709e-01	4.570247933884298286e-01
4.997451790633609114e-01	5.205027548209366639e-01	5.338292011019284411e-01	5.179993112947658407e-01	5.349483471074379937e-01	5.528236914600551666e-01	5.410296143250689083e-01	5.472899449035811825e-01	5.747933884297521390e-01	5.794455922865013875e-01	5.233057851239668601e-01	5.236535812672176160e-01	5.593904958677685668e-01	5.955716253443525954e-01	6.064738292011019327e-01	6.127858126721762444e-01	6.105612947658403122e-01	5.941907713498622012e-01	5.963292011019283301e-01	5.762121212121211755e-01	5.316081267217630524e-01	5.405785123966941885e-01	5.698588154269972339e-01	5.548381542699724056e-01	5.264497245179062812e-01	5.306577134986225630e-01	5.600103305785124608e-01	5.625241046831954694e-01	5.279269972451791082e-01	5.267906336088155062e-01	5.465323691460055588e-01	5.294903581267217385e-01	5.214531680440772643e-01	5.391528925619835100e-01	5.497382920110192028e-01	5.515151515151515138e-01	5.451067493112947693e-01	5.776997245179062990e-01	5.964738292011019238e-01	5.623829201101927522e-01	5.701205234159779645e-01	5.599449035812672504e-01	5.511019283746556585e-01	5.585158402203856953e-01	5.337603305785124652e-01	5.369214876033058248e-01	5.393732782369144996e-01	5.287878787878786957e-01	4.741046831955923468e-01	4.713016528925619286e-01
5.092499999999999805e-01	5.111717171717172770e-01	4.860151515151514556e-01	4.692222222222222072e-01	4.652828282828282980e-01	4.814722222222221903e-01	5.265075757575756743e-01	5.317878787878788094e-01	4.739065656565656370e-01	4.816212121212121167e-01	4.950732323232321930e-01	5.000808080808080147e-01	5.358863636363636607e-01	5.450353535353535950e-01	5.251590909090909642e-01	5.030277777777778514e-01	5.226767676767677395e-01	5.091893939393938862e-01	4.987702020202021136e-01	5.074343434343434600e-01	4.848636363636364410e-01	4.432702020202020643e-01	4.626414141414141312e-01	4.957474747474747145e-01	4.877929292929293337e-01	4.768737373737373386e-01	5.151262626262627098e-01	5.189116161616160738e-01	5.028989898989899565e-01	4.854949494949495348e-01	4.790606060606060201e-01	4.653409090909090828e-01	4.541161616161615844e-01	4.383106060606060117e-01	4.484772727272727799e-01	4.494343434343434085e-01	4.913484848484848122e-01	5.161590909090909562e-01	4.976388888888888529e-01	5.135429292929292178e-01	5.174949494949495632e-01	5.243888888888889044e-01	5.031313131313130960e-01	4.948156565656566253e-01	4.879696969696970532e-01	4.842449494949495059e-01	4.755984848484848260e-01	4.833257575757575752e-01	4.671085858585858341e-01	4.548686868686868112e-01
5.220313934802571776e-01	5.452680211202938221e-01	5.431014692378328679e-01	5.303389003673094626e-01	5.342817378328741373e-01	5.025238177226813985e-01	5.116936409550045806e-01	5.066445707070708071e-01	4.996341253443526975e-01	4.899951216712580271e-01	4.725106175390266783e-01	4.765481519742883476e-01	5.128859618916437046e-01	5.089000803489438507e-01	5.011779729109274717e-01	5.073447543617998212e-01	5.175878099173553126e-01	4.946395775941231365e-01	5.045827594123049042e-01	5.399621212121210601e-01	5.307851239669421073e-01	5.237058080808080218e-01	5.140079775022956543e-01	5.049873737373737903e-01	4.792068411386593563e-01	4.487732438016528991e-01	4.284291781450872416e-01	4.313246097337006257e-01	4.403007346189165006e-01	4.602803604224058875e-01	4.482452364554636581e-01	4.411745293847566529e-01	4.413309228650137972e-01	4.448461891643710198e-01	4.685548668503213277e-01	4.754964416896235169e-01	4.912448347107438162e-01	4.902863865932047815e-01	4.872833448117538380e-01	4.694473140495867836e-01	4.255911386593204671e-01	4.323677112029384872e-01	4.565039600550963028e-01	4.734690656565656575e-01	4.542211891643709865e-01	4.656895661157024469e-01	4.680742079889806395e-01	4.728865358126722040e-01	4.559214302112028494e-01	4.562198691460054856e-01
5.180247933884297717e-01	4.642024793388430659e-01	4.237768595041321862e-01	4.376033057851239638e-01	4.846053719008264205e-01	4.756528925619834536e-01	4.730433884297521319e-01	5.104607438016529608e-01	4.708512396694216062e-01	4.426838842975207022e-01	4.038429752066116096e-01	4.426797520661157614e-01	4.538677685950412988e-01	4.691921487603306629e-01	4.745309917355371998e-01	4.983491735537191047e-01	4.945661157024793253e-01	4.989359504132231393e-01	5.116074380165289703e-01	5.857851239669421561e-01	5.791818181818181310e-01	5.568326446280991160e-01	5.199194214876033948e-01	5.279070247933884685e-01	5.030041322314049435e-01	5.080537190082644594e-01	4.681818181818182545e-01	4.925826446280992532e-01	5.015495867768595684e-01	5.078698347107437616e-01	4.636735537190082579e-01	4.849256198347108304e-01	5.059669421487603680e-01	4.707561983471073574e-01	4.877520661157024873e-01	5.320351239669421917e-01	5.305991735537189946e-01	5.603842975206612120e-01	5.556466942148758914e-01	5.509628099173553561e-01	5.111942148760330040e-01	5.233904958677685348e-01	4.985826446280990920e-01	4.870599173553718519e-01	5.616239669421487779e-01	5.889049586776859968e-01	5.924173553719008778e-01	5.881177685950413903e-01	5.536921487603305714e-01	5.433533057851238635e-01
[truncated: 514 more columns]
